# Supplementary material for: Baseline Radiomics as a Prognostic Tool for Clinical Benefit from Immune Checkpoint Inhibition in Inoperable NSCLC Without Activating Mutations
Source: Cancers (Basel). 2025 May 27;17(11):1790. doi: 10.3390/cancers17111790 (PMC12153821; doi:10.3390/cancers17111790)
Supplement: Supplementary file 1 [file cancers-17-01790-s001.zip]

Archive with 1 entries (1 files):
- cancers-3605797-supplementary.xlsx
