# Supplementary material for: Baseline Radiomics as a Prognostic Tool for Clinical Benefit from Immune Checkpoint Inhibition in Inoperable NSCLC Without Activating Mutations
Source: Cancers (Basel). 2025 May 27;17(11):1790. doi: 10.3390/cancers17111790 (PMC12153821; doi:10.3390/cancers17111790)
Supplement: Supplementary file 1 [file cancers-17-01790-s001.zip › cancers-3605797-supplementary.xlsx]

## Sheet: Sheet1
ID	PFS > 6 months	PFS > 12 months	OS > 24months	original_shape_Elongation	original_shape_Flatness	original_shape_LeastAxisLength	original_shape_MajorAxisLength	original_shape_Maximum2DDiameterColumn	original_shape_Maximum2DDiameterRow	original_shape_Maximum2DDiameterSlice	original_shape_Maximum3DDiameter	original_shape_MeshVolume	original_shape_MinorAxisLength	original_shape_Sphericity	original_shape_SurfaceArea	original_shape_SurfaceVolumeRatio	original_shape_VoxelVolume	original_glcm_Autocorrelation	original_glcm_ClusterProminence	original_glcm_ClusterShade	original_glcm_ClusterTendency	original_glcm_Contrast	original_glcm_Correlation	original_glcm_DifferenceAverage	original_glcm_DifferenceEntropy	original_glcm_DifferenceVariance	original_glcm_Id	original_glcm_Idm	original_glcm_Idmn	original_glcm_Idn	original_glcm_Imc1	original_glcm_Imc2	original_glcm_InverseVariance	original_glcm_JointAverage	original_glcm_JointEnergy	original_glcm_JointEntropy	original_glcm_MCC	original_glcm_MaximumProbability	original_glcm_SumAverage	original_glcm_SumEntropy	original_glcm_SumSquares	original_firstorder_10Percentile	original_firstorder_90Percentile	original_firstorder_Energy	original_firstorder_Entropy	original_firstorder_InterquartileRange	original_firstorder_Kurtosis	original_firstorder_Maximum	original_firstorder_MeanAbsoluteDeviation
1	1	0	1	0.555419	0.419324	43.5429	103.841	153.652	119.52	110.041	154.78	92781	57.6751	0.214035	46306.1	0.499091	95438	1268.01	106215	903.85	32.4325	7.13602	0.630637	1.09636	1.89229	5.91799	0.679561	0.659757	0.999461	0.990698	-0.19916	0.795905	0.428909	35.5203	0.0881475	4.75475	0.751281	0.195858	71.0405	3.53017	9.89212	843.978	948.501	3.45769e+11	2.93162	46.2079	63.1765	3193.97	50.0455
2	0	0	0	0.60121	0.469113	42.9267	91.5061	116.017	125.607	89.8443	127.617	112919	55.0144	0.266437	42403.5	0.37552	114385	1830.13	513905	-9198.43	216.793	20.142	0.825716	2.25519	2.637	14.9538	0.547278	0.507427	0.992957	0.961831	-0.166305	0.804918	0.430458	42.2011	0.0533502	5.98283	0.845153	0.135852	84.4021	4.08906	59.2339	128.448	648.949	2.67171e+11	3.47945	69.562	8.22426	807.104	173.936
3	0	0	0	0.621893	0.511621	37.6814	73.6511	72.45	78.7718	65.4599	84.9117	80924.3	45.8031	0.548795	16486.4	0.203727	81602	1257.69	19301.6	-503.398	36.0961	8.51704	0.615512	1.47196	2.2422	6.33165	0.610436	0.578681	0.997667	0.977118	-0.20777	0.848868	0.439091	35.3665	0.0502088	5.6433	0.753583	0.117456	70.733	4.11659	11.1533	863.245	1032.25	3.09593e+11	3.32548	60.1274	15.0067	1676.83	66.7269
9	1	0	0	0.717794	0.316939	84.2974	265.974	277.521	234.386	245.153	289.741	1.16105e+06	190.914	0.146273	365218	0.314559	1170942	1925.39	1.04096e+06	-12706.8	397.306	21.9958	0.895061	2.89727	3.11923	13.3727	0.452811	0.389502	0.997458	0.970811	-0.248866	0.948505	0.349704	42.7968	0.00951591	8.43968	0.926671	0.0375471	85.5935	5.79172	104.825	332.636	955.287	3.62277e+12	4.85925	257.253	6.32059	2215.49	217.374
15	1	0	0	0.759285	0.693985	41.463	59.7463	79.1581	85.6154	77.9872	89.0562	49431.5	45.3645	0.253234	25721.5	0.520347	50212	1982.56	618773	-6957.57	311.876	29.9029	0.821867	3.10523	3.15028	20.026	0.482145	0.429675	0.994383	0.961188	-0.218588	0.915484	0.358935	43.727	0.0213914	7.79957	0.870194	0.0759978	87.454	5.33283	85.4448	225.477	935.516	1.50792e+11	4.66314	149.546	5.22689	1532.42	214.045
17	1	1	0	0.721167	0.30647	9.04651	29.5184	34.8281	40.4969	24.5967	41.3884	1704.71	21.2877	0.367502	1877.84	1.10156	1784	802.224	107522	-2092.75	197.876	55.8018	0.561222	5.49226	3.9059	23.9646	0.295446	0.211366	0.966165	0.884294	-0.150676	0.858135	0.20295	27.6872	0.00453545	8.64257	0.602701	0.024762	55.3744	5.54109	63.4194	227.474	905.774	4.73767e+09	4.86239	436.299	2.21919	988.6	221.454
18	0	0	0	0.837873	0.582285	89.5526	153.795	211.341	199.85	160.58	214.814	818704	128.861	0.151591	279188	0.341012	824840	2077.69	882677	-10437.5	357.798	13.7589	0.92587	1.9676	2.58854	9.78763	0.567046	0.527217	0.998597	0.9812	-0.290418	0.946786	0.403751	44.6283	0.0357978	6.90565	0.94244	0.110931	89.2565	4.98546	92.8893	511.46	1115.41	3.24799e+12	4.15834	99.5681	6.65623	2569.51	190.602
25	0	0	0	0.852022	0.783086	10.095	12.8914	13.6015	16.1245	15.1327	16.1555	968.583	10.9837	0.821523	576.265	0.594957	986	451.786	7360.54	-353.558	33.2207	14.3035	0.395742	2.31294	2.84714	8.90628	0.520026	0.468657	0.980013	0.924555	-0.107566	0.679929	0.357032	21.1436	0.0569456	5.64088	0.593262	0.187538	42.2871	3.87347	11.8811	494.442	779.876	2.8118e+09	3.33662	127.055	5.22574	818.661	92.6285
26	1	0	0	0.284293	0.253485	25.7641	101.64	84.0536	69.6348	67.1193	114.861	16077.2	28.8955	0.25618	12024.9	0.747944	16474	524.298	15900.2	-566.264	40.3142	11.6536	0.55081	2.0718	2.73404	7.29634	0.54767	0.50013	0.988071	0.941224	-0.120908	0.729162	0.353992	22.7405	0.0433159	6.18361	0.646445	0.150847	45.481	4.1704	12.9919	501.362	779.826	4.66462e+10	3.54622	108.063	6.52529	904.384	89.5241
28	1	0	0	0.882288	0.711873	75.091	105.484	158.758	161.969	120.416	164.204	471093	93.067	0.256946	113950	0.241884	474745	1663.93	13331.2	-337.916	16.9583	3.60155	0.641459	0.980171	1.75784	2.62265	0.655728	0.633647	0.998866	0.983197	-0.183518	0.767076	0.481754	40.7504	0.0690758	4.67821	0.714574	0.148079	81.5007	3.40343	5.13996	896.103	999.703	1.77985e+12	2.68119	52.6856	42.434	1351.77	41.0556
34	1	0	0	0.813885	0.469384	46.94	100.003	106.151	129.356	120.37	137.63	158062	81.3913	0.201164	70277.6	0.444622	159556	2412.79	1.80388e+06	5867.36	169.886	20.8703	0.778309	2.52905	2.91441	14.3534	0.520456	0.472371	0.999421	0.987163	-0.213533	0.902673	0.371619	48.7393	0.0222366	7.3917	0.934491	0.0848277	97.4785	5.07814	47.689	637.153	1134.72	6.12471e+11	4.36975	131.274	39.5211	5182.41	145.22
36	1	1	1	0.798235	0.740162	71.3365	96.8364	152.195	156.21	132.874	168.313	350649	77.3345	0.301739	81938.6	0.242087	354108	2221	1.73106e+06	-23997.7	441.926	21.7768	0.884436	2.01557	2.3876	17.4929	0.593923	0.563944	0.997489	0.979957	-0.189665	0.80891	0.44697	45.9842	0.0781881	5.40712	0.904578	0.185496	91.9685	3.79419	115.926	355.515	1030.33	1.226e+12	3.20716	62.6447	9.9903	2201.78	234.022
39	0	0	0	0.513823	0.453429	25.7575	56.8059	69.4262	62.6259	55.5698	71.007	16485.9	29.1882	0.30672	10212.9	0.619496	16887	2226.09	433313	-7050.77	192.283	47.9373	0.599554	4.03167	3.48859	31.6155	0.402835	0.334236	0.994515	0.960505	-0.101893	0.74827	0.325062	46.7974	0.0167548	7.72851	0.898058	0.0499682	93.5948	4.81225	60.0551	466.696	1033.66	5.90989e+10	4.40871	154.338	7.39918	2195.27	184.171
40	1	0	0	0.486945	0.357706	89.8314	251.132	267.808	189.433	263.947	272.943	606892	122.287	0.146001	237430	0.391223	612672	1982.38	547638	-9595.9	290.932	19.3128	0.874891	2.53031	2.93866	12.7912	0.524224	0.475811	0.997715	0.974268	-0.240891	0.927566	0.351755	43.7545	0.0277806	7.45292	0.902034	0.103573	87.509	5.18854	77.5612	377.858	1023.76	2.08369e+12	4.44266	247.734	4.99275	2250.68	214.211
45	1	1	0	0.856269	0.705249	56.3837	79.9487	115.948	113.464	105.802	129.881	185193	68.4576	0.300661	52258.4	0.282184	188232	1412.03	81151.4	-1567.75	58.0017	5.73083	0.817672	1.09121	1.90723	4.52194	0.685179	0.665682	0.999082	0.986841	-0.245942	0.858813	0.414332	37.4027	0.0834944	4.93823	0.889503	0.188121	74.8054	3.70927	15.9331	877.419	1021.53	7.18421e+11	3.01561	48.9022	18.7323	2181.58	70.5175
48	0	0	0	0.878243	0.706363	129.56	183.418	237.857	240.504	209.122	250.458	2.39542e+06	161.086	0.190451	454593	0.189776	2419566	2285.68	28806.2	214.418	30.1175	2.95306	0.820512	0.932912	1.72152	2.06476	0.656565	0.634501	0.999672	0.99038	-0.293199	0.9101	0.486268	47.7377	0.0455532	5.29671	0.890213	0.102418	95.4755	4.01641	8.26765	957.663	1120.15	9.96962e+12	3.15479	72.1896	33.0225	2413.44	55.2917
49	0	0	0	0.724179	0.592039	55.2456	93.3142	124.483	142.874	137.786	174.754	129924	67.5762	0.189237	65554.6	0.504562	133214	2171.61	179832	-3281.32	124.995	19.3109	0.730831	2.24359	2.72471	14.1899	0.571954	0.533045	0.997689	0.977139	-0.219022	0.890877	0.370196	46.3162	0.0401278	6.69665	0.796658	0.120611	92.6323	4.70937	36.0765	770.065	1189.71	5.68545e+11	4.01648	112.928	8.75374	2383.22	136.987
51	0	0	0	0.433317	0.329344	69.1473	209.954	254.244	233.206	125.782	262.855	685325	90.9769	0.186053	202043	0.294814	691814	1278.39	314328	-3515.62	206.17	7.42764	0.930433	1.46264	2.27419	5.21538	0.603943	0.569302	0.999405	0.987377	-0.327785	0.956063	0.427027	35.0528	0.0363612	6.47885	0.948748	0.0978221	70.1057	4.82111	53.3994	429.203	894.511	2.2025e+12	3.87918	85.3059	7.94083	3034.31	139.502
52	1	1	0	0.653573	0.567161	58.9449	103.93	116.211	129.63	127.816	140.335	240604	67.9257	0.223968	83528.2	0.347161	245427	1782.41	361042	-6354.59	147.063	10.5935	0.865227	1.87264	2.50612	7.05003	0.516332	0.46286	0.997979	0.975438	-0.167007	0.828505	0.433071	41.8125	0.0247031	6.51119	0.89289	0.0614571	83.6251	4.42291	39.4142	659.276	902.993	7.89044e+11	3.63409	86.9631	14.0805	1678.95	112.432
59	1	0	0	0.714078	0.478828	50.73	105.946	164.454	133.004	117.648	181.364	166202	75.6539	0.198704	73569.9	0.442654	172355	1745.23	92848.3	238.057	54.0872	8.7944	0.718594	1.42099	2.16841	6.74241	0.631221	0.603928	0.998963	0.985326	-0.225276	0.865029	0.433784	41.6402	0.0472237	5.66987	0.811878	0.103869	83.2803	4.1354	15.7204	923.031	1069.07	6.87706e+11	3.39354	69.084	23.34	2470.26	68.8129
71	1	1	1	0.870366	0.638064	10.0712	15.5891	23.406	20.7256	24.4405	26.6198	1101.17	13.6462	0.4845	1067.18	1.0377	1160.67	1369.53	318252	-5566.62	201.051	65.8832	0.46791	5.26336	3.81167	37.3682	0.320397	0.237584	0.981491	0.924776	-0.214244	0.899459	0.243754	36.3877	0.00712528	7.95327	0.747146	0.0271675	72.7754	5.17808	66.7335	337.183	1000.57	3.65496e+09	4.74014	281.944	5.21649	1543.48	209.886
72	1	1	0	0.381583	0.377134	80.2679	212.837	198.927	243.298	166.712	285.619	462158	81.215	0.153582	188222	0.407268	465414	2210.99	495191	-6847.94	164.673	12.6046	0.856233	1.73803	2.37565	9.51137	0.588413	0.553807	0.998552	0.98241	-0.221532	0.875801	0.43762	46.6151	0.0404238	6.16871	0.892357	0.0968211	93.2302	4.38651	44.3195	749.361	1005.91	1.68556e+12	3.68185	80.1936	13.803	2278.21	122.301
79	1	0	0	0.618748	0.468308	153.694	328.189	410.897	407.339	251.716	412.86	6.89276e+06	203.066	0.254605	687932	0.099805	6930836	1330.91	70998.7	1244.93	29.1396	2.80301	0.823295	0.707218	1.47864	2.29067	0.73904	0.728437	0.999657	0.992365	-0.21942	0.762465	0.417405	36.3913	0.177822	3.68291	0.88196	0.371343	72.7825	2.80255	7.98566	919.464	984.181	2.66307e+13	2.1331	26.8946	78.4648	2541.72	34.1113
81	1	1	1	0.726995	0.372276	15.1168	40.6064	44.9444	52.3259	58.8218	61.2699	5441.42	29.5207	0.276962	5401.79	0.992718	5826	2686.26	1.73844e+06	-21685.3	378.569	76.6088	0.661997	5.07203	3.77806	50.5606	0.357559	0.281769	0.987969	0.942731	-0.136037	0.831566	0.279934	51.0954	0.00988604	8.17965	0.804326	0.0323683	102.191	5.15013	113.795	381.347	1164.45	2.17872e+10	4.76779	194.47	6.74008	1652.85	253.146
82	1	1	1	0.694768	0.351512	79.8287	227.101	335.431	282.816	205.682	346.761	673624	157.782	0.148503	250241	0.371486	683387	2186.45	49753.3	-629.495	41.0825	6.05904	0.74091	1.13279	1.94139	4.7537	0.667218	0.64503	0.999329	0.98856	-0.277168	0.902899	0.432148	46.6658	0.0526918	5.43424	0.823386	0.125682	93.3316	4.09932	11.7854	918.826	1068.11	2.71625e+12	3.3234	67.6665	22.4981	2403.47	63.0931
84	0	0	0	0.699328	0.478778	24.0435	50.4451	68.6058	67.6369	60.8912	76.7959	32716.1	36.0753	0.306746	14141.4	0.697279	33298.5	814.73	125111	-2708.51	170.061	14.7794	0.799108	2.46808	2.84026	7.9313	0.460947	0.396521	0.992432	0.950924	-0.182017	0.851098	0.375529	27.7241	0.0187764	7.22028	0.824246	0.0499848	55.4483	4.86591	46.2101	20.5252	499.248	7.06315e+10	4.16674	265.337	6.12695	935.212	160.684
90	1	0	1	0.603275	0.398035	60.6029	152.255	165.082	213.026	165.529	214.257	370307	91.8517	0.163434	152586	0.412053	378839	2675.49	494337	-7147.41	188.979	14.0781	0.860953	1.844	2.45753	10.6004	0.586396	0.551223	0.998727	0.983421	-0.274089	0.931759	0.422692	51.3007	0.0349117	6.59879	0.90388	0.110328	102.601	4.77472	50.7642	927.817	1256.86	1.73549e+12	3.98444	97.3777	11.6436	2722.84	134.55
96	1	1	0	0.732418	0.662359	118.623	179.092	287.028	237.609	192.634	289.61	1.32034e+06	131.17	0.169694	342986	0.25977	1339044	2737.52	805765	-9146.23	118.437	3.45338	0.943201	0.822068	1.59381	2.76079	0.700497	0.685441	0.999865	0.994955	-0.284784	0.882284	0.457183	52.0459	0.0694787	4.70825	0.960691	0.133385	104.092	3.64303	30.4726	1058.06	1166.31	5.91397e+12	2.82016	56.0644	53.47	4296.22	59.9268
100	0	0	0	0.53078	0.405908	31.3511	78.5462	98.7993	77.8148	85.7888	118.351	46381.7	42.0091	0.282089	21790.6	0.59077	47403.7	1872.09	692042	-9413.15	312.276	44.1571	0.770679	3.53086	3.0329	26.2574	0.518509	0.475357	0.993507	0.962402	-0.208257	0.884067	0.326235	42.1424	0.0358054	7.23569	0.825667	0.0992575	84.2849	4.96727	89.1082	460.451	1045.92	1.71679e+11	4.24042	299.318	12.8188	2193.28	203.474
102	0	0	1	0.678428	0.473215	11.7269	26.4958	33.2321	37.2815	27.0244	45.803	2138.15	16.3203	0.469246	2145.7	1.03674	2281	929.048	84900.6	-1871.35	137.036	41.3858	0.525661	4.57761	3.65526	19.7184	0.346708	0.269272	0.973724	0.901537	-0.197326	0.885581	0.24231	29.2159	0.0111933	7.85222	0.633543	0.0562034	58.4317	5.17329	44.6054	351.339	903.445	6.94445e+09	4.64878	316.472	3.24788	1072.92	182.412
105	0	0	0	0.80181	0.513542	48.6074	94.6514	125.24	152.109	122.262	152.122	63512.4	75.8924	0.174838	44030.4	0.693257	65306	1936.63	457838	-3427.25	313.975	39.382	0.776665	4.00887	3.54733	22.8501	0.415644	0.351127	0.990341	0.943753	-0.197362	0.917713	0.287546	43.2191	0.00690504	8.85421	0.880826	0.0346869	86.4383	5.86485	88.3393	300.117	1118.34	1.94806e+11	5.06396	292.844	3.78814	1292.96	219.509
109	1	0	0	0.708964	0.531551	18.6529	35.7343	52.5972	51.7904	37.7657	56.5772	6362.28	24.5418	0.360705	4756.51	0.763236	6603	1592.79	104029	-2037.66	99.3471	25.9935	0.593349	2.90357	3.00839	16.4231	0.475283	0.418809	0.992458	0.954733	-0.165058	0.836238	0.368982	39.467	0.0201517	7.10587	0.734687	0.0623922	78.934	4.73337	31.3351	628.249	1059.12	2.41404e+10	4.20216	154.063	9.40564	1405.48	138.248
112	0	0	0	0.472496	0.338264	65.126	192.53	210.288	213.846	196.759	263.964	380112	90.9696	0.178431	142218	0.374148	385040	1436.06	42950	-176.915	39.7035	7.5824	0.671819	1.37194	2.14318	5.66991	0.617679	0.58792	0.999242	0.986836	-0.184605	0.806078	0.452766	37.7892	0.0592268	5.46438	0.815414	0.140008	75.5785	3.88311	11.8215	844.309	1000.37	1.44057e+12	3.24802	55.3261	21.5943	2782.87	66.6725
113	0	0	0	0.719553	0.555347	39.723	73.6918	93.8944	92.8578	84.1063	108.695	75998.6	50.734	0.285105	35858.7	0.46945	77666.3	1457.69	372494	-4245.78	80.5051	10.7083	0.652039	1.36724	2.05131	8.19363	0.665316	0.640891	0.998154	0.980361	-0.22012	0.836436	0.393608	36.2435	0.0712939	5.32106	0.783624	0.158967	72.487	3.85784	22.8034	942.218	1152.3	3.26268e+11	3.19688	68.0505	22.2612	1779.62	72.875
120	1	0	0	0.768297	0.511257	41.6197	81.4067	115.117	103.121	104.202	129.112	96659.6	62.5445	0.234926	43356.1	0.448544	99122	1599.88	74688.9	-119.931	66.2838	12.6368	0.673342	1.75022	2.40465	9.52637	0.604107	0.572241	0.998412	0.981541	-0.196784	0.839588	0.415039	39.8304	0.0579568	5.8984	0.806804	0.160433	79.6608	4.17551	19.7302	845.187	1057.17	3.83104e+11	3.62782	60.5945	12.4823	2417.6	87.4755
124	0	0	0	0.63122	0.600053	87.9981	146.651	206.93	206.649	150.147	216.899	601925	92.5688	0.225953	152579	0.253485	607694	1706.59	131568	1058.91	62.8952	7.15531	0.792988	1.15532	1.96688	5.79847	0.69278	0.672604	0.999143	0.987938	-0.230588	0.832764	0.383497	41.1419	0.119659	4.69451	0.887357	0.267229	82.2838	3.51078	17.5126	872.791	1023.37	2.37454e+12	2.85013	36.8172	26.5009	2455.4	64.4381
129	0	0	0	0.760797	0.425297	62.7394	147.519	171.607	152.552	169.012	184.862	376917	112.232	0.169052	149266	0.396018	380410	2668.28	623334	-3848.25	172.297	12.7838	0.861182	1.78508	2.43801	9.52902	0.574007	0.535647	0.998682	0.982784	-0.265395	0.927646	0.433285	51.2679	0.032614	6.67337	0.894541	0.0978141	102.536	4.76834	46.2701	791.05	1061.07	1.46316e+12	3.97496	87.0634	17.6265	2334.17	108.318
132	1	1	0	0.600556	0.557061	47.9368	86.0531	112.414	95.1893	96.8814	131.871	100996	51.6797	0.246566	42535.7	0.421162	101687	993.891	1.50599e+06	8715.88	1028.98	41.5392	0.922396	3.84655	3.43526	26.166	0.424782	0.362454	0.991106	0.949425	-0.262236	0.961507	0.330021	27.3317	0.00690253	8.89922	0.928585	0.032162	54.6634	6.09077	267.63	-304.404	893.765	1.80497e+11	5.10027	1074.55	1.3853	1381.48	454.518
137	1	0	0	0.769084	0.524378	72.9227	139.065	176.23	214.721	196.573	216.735	556037	106.953	0.20657	158302	0.284697	562404	1398.9	79243.5	-1874.37	83.1544	8.37561	0.814237	1.51742	2.2948	6.03872	0.613384	0.58171	0.998616	0.981552	-0.247313	0.897132	0.419706	37.151	0.0448554	6.00217	0.866843	0.114503	74.302	4.35878	22.8825	521.629	863.296	1.74149e+12	3.63046	98.0688	8.77716	1952.5	110.106
138	1	0	0	0.650973	0.475108	71.3936	150.268	153.688	191.552	171.094	204.301	517616	97.8205	0.210227	148297	0.286501	521488	2189.37	167739	-821.59	77.4367	9.511	0.778158	1.56272	2.29529	7.03236	0.592689	0.557984	0.999318	0.987271	-0.221762	0.876366	0.445549	46.6089	0.0421577	6.09968	0.846155	0.106821	93.2178	4.33557	21.7369	687.557	893.146	1.71113e+12	3.63418	70.9737	22.347	2916.24	85.3471
140	0	0	0	0.705335	0.568043	77.6181	136.641	166.508	223.432	145.031	228.151	570312	96.3779	0.225071	147766	0.259096	576711	1833.27	416687	-6416.77	159.028	12.4372	0.853955	1.52555	2.17455	10.0778	0.665293	0.643538	0.998575	0.984694	-0.256494	0.886938	0.388667	42.3865	0.0839956	5.36353	0.907467	0.205788	84.773	3.97164	42.8664	435.362	779.592	1.63877e+12	3.31981	47.8898	12.1486	2175.18	129.167
142	0	0	0	0.937273	0.664917	51.4602	77.3935	119.004	147.828	113.358	155	121143	72.5388	0.236826	49994.3	0.412688	123218	2126.69	268471	-1206.64	119.537	18.4141	0.729411	2.05806	2.59174	14.1137	0.597775	0.56323	0.998641	0.983334	-0.227477	0.891763	0.374488	45.841	0.0450383	6.41094	0.799126	0.132859	91.682	4.5536	34.4877	720.106	1100.32	4.86774e+11	3.89908	113.12	13.1721	3085.22	130.951
144	0	0	0	0.486773	0.241836	15.285	63.2041	65.146	76.0592	54.0833	78.7401	5206.42	30.7661	0.304678	4767.99	0.915792	5378	760.443	32612.3	78.8773	62.1754	18.0503	0.542271	2.50502	2.91749	11.6271	0.508559	0.457043	0.994497	0.960108	-0.161265	0.817275	0.366716	27.3752	0.0271304	6.76623	0.719199	0.0841313	54.7504	4.53674	20.0564	740.164	1054.65	1.99105e+10	4.06044	101.905	6.89224	1791.32	101.93
145	1	1	0	0.885803	0.735143	14.6901	19.9826	24.6982	25.5539	26.5707	29.0861	2873.79	17.7006	0.429485	2276.01	0.791987	2999	510.657	170795	2865.86	199.661	58.727	0.542895	5.15803	3.86929	31.7314	0.311389	0.22644	0.991654	0.943671	-0.142912	0.861189	0.227619	21.8039	0.00342688	9.00591	0.68332	0.0136351	43.6078	5.65629	64.597	-295.287	265.391	2.81516e+09	4.78663	278.231	6.88894	1726.98	186.395
146	1	0	0	0.885091	0.493824	47.2805	95.7436	164.104	151.199	108.812	203.61	181634	84.7418	0.234515	66137.2	0.364123	186472	1489.89	46542.3	-323.456	40.5055	9.43289	0.615422	1.59575	2.31923	6.84578	0.585591	0.549622	0.999219	0.986078	-0.13904	0.735126	0.44631	38.4983	0.055441	5.60308	0.722939	0.139662	76.9965	3.84196	12.4846	875.902	1055.91	7.34077e+11	3.28391	56.4101	18.5199	3102.8	71.4175
152	0	0	0	0.893406	0.29193	42.3311	145.004	109.636	119.231	213.216	221.86	36637	129.548	0.188325	28326.3	0.773161	38659	2862.11	5.60641e+06	-3321.1	510.359	114.403	0.633651	5.09422	3.69694	88.3184	0.380297	0.308816	0.999057	0.98561	-0.121748	0.807766	0.304827	52.5654	0.0127318	8.22761	0.876361	0.0407877	105.131	5.16997	156.19	258.687	1063.75	1.37182e+11	4.65009	152.113	36.1425	9300.01	248.687
155	1	1	0	0.432604	0.35509	67.6468	190.506	230.263	152.053	236.254	237.712	291041	82.4137	0.15885	133701	0.459387	293585	1623.62	1.53829e+06	-22140.5	510.024	29.7788	0.889993	3.02671	3.10897	20.4016	0.496373	0.446024	0.992782	0.957443	-0.25785	0.949081	0.357685	38.7757	0.0110869	8.04465	0.913029	0.0376891	77.5514	5.61285	134.951	122.46	898.205	8.10797e+11	4.72033	289.316	5.47117	1338.04	249.632
158	0	0	0	0.74308	0.491696	123.006	250.167	327.616	316.228	255.988	331.273	2.15659e+06	185.894	0.143602	562126	0.260655	2179828	1896.56	982557	-9836.6	362.186	15.0977	0.920011	2.02311	2.58796	10.8817	0.554072	0.512572	0.998336	0.979978	-0.286156	0.947579	0.420663	42.5416	0.0298224	7.072	0.94401	0.0956213	85.0833	5.06074	94.321	448.399	929.349	7.1165e+12	4.19178	94.0956	7.5044	2315.31	169.418
163	1	1	0	0.557315	0.249116	42.5257	170.707	216.926	224.589	151.162	277.93	99453.6	95.1373	0.15404	67390.3	0.677605	100308	2104.33	1.86691e+06	-26267.6	581.258	32.8739	0.893099	3.0862	3.07354	22.8565	0.508213	0.461393	0.993148	0.959876	-0.272299	0.951132	0.361702	44.3534	0.019045	7.85539	0.901132	0.0790392	88.7068	5.47994	153.533	124.346	1034.58	3.27855e+11	4.57743	214.829	5.23138	1450.62	270.449
167	1	0	0	0.93319	0.734167	40.3235	54.9242	90.0944	72.0902	94.3398	105.352	41157	51.2547	0.2838	20312.7	0.493542	42009	1677.81	98380.1	-2162.23	99.767	26.11	0.581484	2.82909	2.99157	18.0215	0.495254	0.445515	0.995439	0.96578	-0.130647	0.775395	0.391418	40.7355	0.0272731	6.8577	0.668136	0.0791579	81.4709	4.61686	31.4692	494.12	924.96	1.35855e+11	3.93406	133.529	7.49928	1804.09	138.698
169	1	0	0	0.759819	0.589842	51.8642	87.9289	109.018	128.701	122.56	151.331	139047	66.8101	0.232065	55930.3	0.402242	142309	1635.69	443084	2429.64	158.566	18.0655	0.793698	1.88878	2.45414	14.3891	0.651613	0.622702	0.999318	0.988896	-0.29523	0.933759	0.315416	40.007	0.0851102	6.11834	0.87559	0.237157	80.0141	4.50744	44.1579	760.137	1088.58	5.23154e+11	3.84936	53.7024	19.0797	4535.83	111.28
174	1	0	0	0.4804	0.353626	32.6963	92.4603	89.9444	110.44	67.082	113.952	44419.3	44.418	0.262314	23123	0.520561	44950	2145.11	1.75995e+06	12362.7	512.644	37.4399	0.86329	3.60792	3.35611	23.7879	0.45284	0.395882	0.996635	0.968326	-0.253562	0.951824	0.329211	45.0142	0.0125755	8.58463	0.916594	0.0530535	90.0284	5.88593	137.521	698.992	1486.12	1.97983e+11	5.03683	153.585	6.41373	2870.51	223.239
177	1	1	1	0.392898	0.151509	13.1453	86.7624	72.2496	39.3192	92.1303	92.8062	6199.12	34.0888	0.286521	5695.71	0.918793	6232	3196.22	1.53786e+07	11834.1	1799.76	321.706	0.696222	10.8313	4.83282	201.742	0.241665	0.165692	0.990845	0.947458	-0.239819	0.971612	0.168669	53.166	0.00148957	10.6915	0.813659	0.00805658	106.332	6.97146	530.367	-113.57	1721.35	2.78997e+10	6.20273	717.072	4.4846	4836.68	521.865
179	1	0	0	0.669038	0.496246	98.277	198.041	181.893	247.121	183.872	259.297	612776	132.497	0.149403	233521	0.381087	632353	1988.41	170156	-2976.16	82.3453	8.49811	0.812074	1.27292	2.03637	6.8516	0.678572	0.657323	0.998744	0.985411	-0.290447	0.91284	0.394127	44.3841	0.0705572	5.41394	0.871053	0.198972	88.7683	4.0984	22.7109	878.184	1063.42	2.49032e+12	3.33385	70.8532	19.1212	2078.82	86.4072
180	0	0	0	0.73912	0.464178	34.3882	74.0841	108.669	105.802	66.2193	108.711	46441	54.757	0.239594	26078.1	0.561533	47920	1817.81	2.57362e+06	-35508.1	652.502	18.3635	0.945313	2.14203	2.62219	13.628	0.544311	0.500625	0.994835	0.966891	-0.276068	0.942465	0.421036	40.7342	0.0176747	7.07554	0.956687	0.0529271	81.4684	5.02657	167.716	-183.655	845.416	1.30783e+11	4.23883	154.777	5.96336	1102.22	259.234
184	1	1	0	0.35002	0.26061	60.5982	232.525	167.287	165.076	114.018	204.717	72178.1	81.3882	0.142485	58837	0.815165	73750	1823.37	104580	-2451.95	122.252	20.1984	0.715338	2.54462	2.92937	13.633	0.530726	0.484157	0.996231	0.968012	-0.20172	0.889753	0.352646	42.401	0.0211608	7.23651	0.771126	0.0755147	84.8021	4.98861	35.6127	564.469	1039.72	2.61796e+11	4.29199	183.795	5.36246	1776.01	149.294
186	1	0	0	0.872914	0.517382	78.7762	152.259	201.943	200.04	176.556	215.165	728713	132.909	0.157851	248090	0.340449	729902	2110.12	200575	-3522.21	125.712	10.5537	0.843859	1.57728	2.32426	8.01032	0.62741	0.59644	0.998609	0.982916	-0.321459	0.953409	0.391339	45.6215	0.0338665	6.44167	0.896249	0.113225	91.2431	4.79502	34.0663	828.498	1146.8	2.97841e+12	3.98404	129.939	10.4288	2246.4	123.844
187	1	1	0	0.909711	0.733023	84.2826	114.979	192.263	161.818	183.731	196.316	366837	104.598	0.140724	176103	0.480057	375280	2355.32	1.59331e+06	8219.6	471.188	27.4432	0.889906	3.05751	3.1791	17.8839	0.475019	0.418075	0.997613	0.973316	-0.272272	0.96509	0.339267	47.3748	0.00789517	8.77195	0.915086	0.0308916	94.7496	6.05164	124.658	808.252	1453.07	1.76876e+12	5.16825	238.196	6.79628	2928.66	216.646
189	0	0	0	0.837757	0.470719	47.5164	100.944	142.088	147.99	99.7296	150.592	110708	84.5668	0.167741	66470.7	0.600417	113682	1321.69	46538.5	-826.669	75.6437	14.3089	0.676161	2.04997	2.66615	10.0477	0.572995	0.53244	0.997088	0.97289	-0.202374	0.866955	0.368932	36.1434	0.0409684	6.50273	0.82223	0.121702	72.2867	4.55156	22.4881	501.725	868.241	3.50281e+11	3.93166	108.659	6.7986	1762.28	115.8
190	1	1	0	0.140148	0.104302	17.9494	172.091	137.033	30.8707	143.224	143.227	10724.8	24.1182	0.343484	6847.07	0.638432	10900	1846.63	1.40711e+06	-11686.3	528.376	30.4978	0.890211	3.6738	3.41589	16.3839	0.406642	0.337664	0.996055	0.961337	-0.253113	0.953299	0.299314	41.4987	0.00839572	8.71136	0.910478	0.0352506	82.9973	5.95423	139.719	277.476	1071.04	3.75045e+10	5.16811	341.169	4.34691	2212.05	270.631
191	1	1	1	0.567179	0.377044	110.197	292.266	273.178	265.588	302.498	314.377	1.70144e+06	165.767	0.13995	492480	0.289449	1705720	1988.18	1.43244e+06	-18759.3	587.334	16.5838	0.945086	2.12528	2.68923	11.9605	0.575959	0.536136	0.998376	0.980221	-0.357621	0.980837	0.363969	42.9592	0.0213695	7.67705	0.946952	0.0910543	85.9185	5.64465	150.98	55.2035	1034.15	5.51813e+12	4.75277	209.583	4.07274	2484.82	277.144
193	0	0	0	0.76672	0.406555	55.6585	136.903	237.523	232.86	135.665	247.968	326683	104.966	0.212299	108049	0.330745	332676	1459.34	32527.6	-954.875	42.0412	10.36	0.594377	1.45859	2.13644	8.2023	0.645469	0.622101	0.996676	0.975881	-0.181275	0.787903	0.429652	38.0974	0.0839392	5.12628	0.770217	0.216359	76.1947	3.6692	13.1003	773.693	980.223	1.20837e+12	3.09335	49.1195	13.5447	1382.83	81.0123
194	1	0	0	0.499064	0.306795	25.6538	83.6189	90.6697	95.1315	67.72	115.745	21259.8	41.7312	0.246583	15050.8	0.707947	22458	1040.18	35638.7	-791.296	62.8869	13.6228	0.636268	2.0136	2.62445	9.52618	0.570663	0.531751	0.996238	0.969202	-0.164875	0.806781	0.390564	32.0602	0.0502406	6.13966	0.753652	0.137517	64.1203	4.21929	19.1274	670.971	1002.28	8.15256e+10	3.76233	92.8433	7.12032	1738.43	108.279
197	1	0	0	0.772075	0.688718	46.0333	66.8391	84.7585	109.836	83.2406	123.162	84427.8	51.6048	0.359324	25901.3	0.306787	85228	1502.84	29796.4	-1024.35	58.1156	10.6916	0.682038	1.67203	2.41217	7.85655	0.632527	0.600721	0.995223	0.967829	-0.214106	0.852532	0.349832	38.613	0.0733253	5.65641	0.747683	0.203983	77.226	4.08464	17.2018	616.769	952.94	2.9334e+11	3.46631	96.0494	7.0004	1082.57	109.271
198	1	0	0	0.716649	0.430747	17.0505	39.5835	37.8021	50.6952	51.788	52.7067	10171.3	28.3675	0.44211	5134.98	0.504849	10182	1551.09	94000.7	-2030.55	71.5075	12.7315	0.69058	1.73336	2.37856	9.65796	0.621693	0.592164	0.993976	0.965806	-0.254324	0.894154	0.39396	39.1967	0.046663	5.73586	0.806833	0.117135	78.3934	4.23077	21.0598	716.903	1016.27	3.71265e+10	3.52235	93.4734	12.9616	1079.17	103.528
201	0	0	0	0.671352	0.464395	158.057	340.349	332.533	323.636	316.708	362.934	2.05724e+06	228.494	0.101571	770145	0.374359	2081480	1567.82	1.42301e+06	-10400.3	777.675	17.6431	0.955652	2.41152	2.90316	11.6834	0.527592	0.477353	0.998084	0.97636	-0.351214	0.983916	0.345203	37.1188	0.0160896	8.26476	0.962157	0.0696532	74.2377	5.9848	198.83	-74.4295	925.1	5.67205e+12	5.04166	674.403	2.49178	2333.78	362.883
205	1	0	0	0.803959	0.66297	71.4842	107.824	158.673	169.307	167.027	171.761	396649	86.6861	0.249885	104476	0.263395	400278	2106.6	194936	-3035.52	90.1069	8.6268	0.822853	1.44076	2.19714	6.51729	0.622485	0.593728	0.998691	0.98317	-0.233125	0.875347	0.438598	45.6752	0.056825	5.72012	0.850733	0.128416	91.3505	4.14101	24.6834	852.218	1047.81	1.53842e+12	3.43422	56.8416	17.4997	2005.52	88.7901
211	1	1	0	0.684033	0.475838	91.3376	191.951	199.97	238.523	197.8	246.7	665963	131.301	0.163301	225837	0.339114	670043	1725.69	4.21248e+06	-43497.6	1402.45	33.4662	0.953456	2.97276	3.01772	24.3706	0.541555	0.499594	0.996769	0.973138	-0.359058	0.985023	0.341766	37.1946	0.0155135	8.21446	0.964605	0.0600282	74.3891	6.0068	358.979	-293.964	1176.04	2.20533e+12	5.06007	864.445	2.24191	2594.8	485.289
212	0	0	0	0.673136	0.337998	10.38	30.7103	32.7567	44.2945	42	48.2079	2319.08	20.6722	0.360065	2353.14	1.01468	2434	1083.09	624848	-7016.35	529.643	106.112	0.667132	7.35476	4.31673	50.4423	0.288309	0.216956	0.958833	0.878378	-0.187733	0.919621	0.195928	31.2588	0.00590588	9.23353	0.722155	0.0464442	62.5176	6.08592	158.939	18.7681	1038.71	6.41073e+09	5.28989	713.835	1.82178	1112	338.683
215	1	0	0	0.556087	0.494105	51.4932	104.215	92.8924	134.97	130.231	142.496	110296	57.9526	0.185101	60087.2	0.544781	114668	1541.22	118807	1795.4	79.3844	10.1267	0.772812	1.65511	2.36499	7.2942	0.583516	0.546605	0.998695	0.982159	-0.205139	0.855603	0.435494	39.0373	0.0402378	6.07523	0.829581	0.101526	78.0745	4.30428	22.3778	815.691	991.579	4.21988e+11	3.52693	69.0678	17.2847	2341.66	76.405
221	1	1	0	0.616492	0.363148	93.9433	258.691	340.595	330.678	206.519	352.67	2.01312e+06	159.481	0.187703	410764	0.204044	2028866	1275.21	170864	2768.71	78.0706	7.82362	0.817501	1.2139	1.97938	6.3009	0.663561	0.641367	0.999468	0.99037	-0.321108	0.937108	0.432558	35.4633	0.0533945	5.67481	0.898562	0.153599	70.9266	4.30082	21.4736	822.633	1029.04	7.60122e+12	3.44125	61.1877	28.1789	3458.01	74.1135
224	1	1	1	0.343156	0.278157	23.2436	83.5629	50.5668	79.4796	63.9531	89.1179	14588.2	28.6751	0.214696	13448.1	0.921849	15322	1955.59	2.13711e+06	14608.1	560.569	126.949	0.628508	7.11016	4.2916	75.2048	0.280639	0.198545	0.99049	0.944211	-0.133868	0.867403	0.202053	42.9786	0.00276439	9.93487	0.714387	0.0116401	85.9572	6.21749	171.88	218.163	1019.7	4.69282e+10	5.38089	301.099	6.9843	2774.34	256.887
238	0	0	0	0.675615	0.525177	82.323	156.753	162.114	160.016	169.177	199.935	282624	105.905	0.137908	151020	0.534348	286816	1117.72	40131	-1223.9	67.1753	9.51822	0.746822	1.71044	2.42848	6.54247	0.573851	0.53528	0.997264	0.972952	-0.211099	0.869635	0.429934	33.2159	0.0362649	6.25569	0.796215	0.10343	66.4318	4.40616	19.1734	535.732	836.725	8.63686e+11	3.68255	102.279	8.22228	1490.55	101.796
243	1	0	0	0.816792	0.614435	74.5075	121.262	183.175	189.929	170.552	197.679	188885	99.0458	0.135215	117740	0.623341	192122	2215.79	78214.6	-1771.43	77.4085	18.1882	0.612414	2.15956	2.63665	13.4616	0.560917	0.52197	0.994798	0.966629	-0.195153	0.865036	0.411429	46.9144	0.0269546	6.67025	0.715162	0.0773191	93.8289	4.6177	23.8992	661.025	1024.16	6.92001e+11	3.93647	106.7	9.56659	1212.6	115.284
247	0	0	0	0.778116	0.290039	23.3766	80.598	86.764	96.6075	74.4648	105.209	50730.8	62.7146	0.246527	26882.3	0.529901	51537	1511.79	465996	-7313.64	154.66	11.1254	0.864562	1.88418	2.52071	7.41289	0.53116	0.481502	0.997234	0.972069	-0.199876	0.860659	0.424626	38.4175	0.0213008	6.64614	0.938293	0.0614102	76.835	4.596	41.4465	599.982	843.693	1.53241e+11	3.78579	113.963	15.5964	1435.79	118.033
249	0	0	0	0.738954	0.597668	85.4779	143.019	234.034	237.034	140.73	237.034	564015	105.685	0.137711	239722	0.425028	595929	3424.67	3.22127e+06	-34270.1	591.57	52.0663	0.836566	4.02176	3.45146	35.6992	0.363677	0.279752	0.997585	0.974018	-0.116587	0.791085	0.284284	57.3564	0.00889871	8.15834	0.907708	0.0228084	114.713	5.01365	160.909	-187.392	1074.5	2.07406e+12	4.53134	141.297	5.86608	3439.74	293.084
252	1	0	0	0.683952	0.545894	62.9153	115.252	158.095	168.941	121.803	172.881	203430	78.8268	0.166071	100724	0.49513	206530	1974.4	393327	-7070.84	221.986	29.1338	0.766678	3.11211	3.15373	19.2813	0.490664	0.4405	0.991892	0.95338	-0.174198	0.861169	0.351098	43.888	0.0253167	7.47718	0.798775	0.090988	87.776	5.04441	62.7801	364.345	951.514	6.53195e+11	4.34325	258.518	5.5612	1215.42	198.27
253	1	1	1	0.51665	0.368128	30.7012	83.398	86.7295	89.56	70.8308	97.5961	22456.4	43.0876	0.199567	19288.1	0.858914	23884	1016.14	3.26113e+06	36310.8	1328.5	123.172	0.829322	6.52582	4.10922	79.9625	0.321006	0.243482	0.985875	0.937929	-0.157465	0.89164	0.245076	26.7305	0.00472947	9.44043	0.857276	0.019196	53.4609	5.97982	362.919	-304.748	1107.38	4.46186e+10	5.31046	1161.91	1.65557	2035.16	534.02
257	0	0	0	0.453135	0.304847	55.5849	182.337	211.684	230.489	125.992	238.872	382125	82.6234	0.177069	143817	0.376363	387460	2034.5	115114	-2320.78	84.8537	12	0.75048	1.87431	2.51793	8.41872	0.551878	0.50863	0.998177	0.978212	-0.184707	0.844417	0.428787	44.9031	0.0322428	6.4804	0.7648	0.0912542	89.8062	4.46787	24.2134	622.466	860.973	1.20192e+12	3.7319	82.36	12.6832	1829.33	95.7955
259	1	1	1	0.49212	0.318874	25.6229	80.3543	91.4822	99.0353	59.9333	105.494	26308.2	39.5439	0.230765	18537.1	0.704614	27038	2280.08	7.35692e+06	46891.7	758.954	48.0999	0.881076	3.5031	3.24275	35.5384	0.50375	0.455476	0.997154	0.97494	-0.254761	0.942325	0.329507	45.851	0.0238693	7.7482	0.925368	0.103023	91.7021	5.40507	201.764	594.733	1087.37	1.08692e+11	4.63132	145.227	12.8259	3432.44	205.388
260	0	0	0	0.583879	0.4026	52.8105	131.173	177.53	193.342	151.822	203.226	171030	76.5894	0.172199	86530	0.505936	177061	1730.8	183390	-1554.58	126.443	19.5763	0.729912	2.51246	2.87582	13.2182	0.488791	0.433916	0.997488	0.973374	-0.151469	0.815843	0.400141	41.2805	0.0277408	6.84514	0.845289	0.074195	82.561	4.5729	36.5049	521.822	935.917	5.87544e+11	3.98969	124.856	8.46652	2195.83	136.87
261	1	1	1	0.54257	0.31386	29.7054	94.6454	81.6088	132.673	125.399	145.582	37969.9	51.3517	0.171729	31812.7	0.837839	40407	2292.05	1.12075e+06	-9159.76	489.24	92.5181	0.682299	6.22714	4.12061	53.3991	0.293845	0.210046	0.992871	0.95016	-0.10824	0.814388	0.215832	46.8279	0.00349263	9.678	0.737466	0.013261	93.6559	5.97049	145.44	-74.8642	830.963	1.01959e+11	5.23939	303.146	4.72413	2486.63	270.112
263	1	0	0	0.540683	0.445473	76.3913	171.484	237.609	259.347	125.16	263.594	569882	92.7184	0.19274	172465	0.302633	577447	2615.51	2.62094e+06	-29519.5	492.888	13.1742	0.947707	1.46841	2.13937	10.927	0.655875	0.63094	0.998911	0.987373	-0.368294	0.966191	0.403901	49.9558	0.0464278	6.22228	0.958347	0.155035	99.9115	4.75553	126.516	775.441	1041.98	2.10542e+12	3.86497	82.5059	10.0576	2617.76	187.728
264	0	0	0	0.544415	0.373002	18.9326	50.7575	60.075	62.2013	41.7852	64.5136	9316.83	27.6332	0.239959	8923.29	0.957761	9689	1182.55	1.19822e+06	1165.02	755.431	80.077	0.808901	6.35864	4.13423	37.5031	0.281563	0.199739	0.987567	0.92931	-0.18927	0.930137	0.198094	31.8368	0.00144518	10.2163	0.821195	0.00817079	63.6736	6.58744	208.877	-62.3849	1018.18	2.3391e+10	5.62453	787.74	2.04411	1924.68	374.951
268	1	0	0	0.136721	0.0664354	23.7647	357.711	242.002	80.1561	61.0328	247.233	14048.8	48.9067	0.202649	13894.1	0.988992	14437	2217.42	220692	-4303.4	182.625	95.249	0.314054	6.1747	4.09062	56.8868	0.329474	0.256433	0.981119	0.923965	-0.061692	0.650338	0.250533	46.8569	0.00676147	8.77263	0.409275	0.0261085	93.7138	5.3385	69.4686	474.8	1177.82	5.46237e+10	4.86595	288.688	4.64125	1572.95	219.663
270	1	1	1	0.436775	0.405899	21.9841	54.1615	48.8365	68.8767	55.0091	72.8629	10745.8	23.6564	0.238468	9875.22	0.918985	11721	1647.34	2.48129e+06	-14958.8	882.209	114.321	0.770293	7.25129	4.32567	61.2943	0.246657	0.158589	0.992603	0.946584	-0.151835	0.895661	0.165263	38.149	0.00190598	9.97842	0.835846	0.00620181	76.2981	6.17071	249.133	-334.823	871.776	2.71993e+10	5.51737	771.376	3.2559	2947.81	407.047
271	0	0	0	0.883735	0.478468	70.7404	147.848	220.302	225	173.185	238.564	410003	130.658	0.192727	138484	0.337764	421066	1860.94	62740.4	-1141.91	58.2244	10.5322	0.68859	1.47071	2.18798	8.32994	0.64847	0.623232	0.998483	0.98342	-0.235952	0.872251	0.406178	43.0001	0.0634629	5.57546	0.847133	0.17066	86.0003	4.0792	17.1891	783.002	985.34	1.53035e+12	3.3849	68.1033	15.2301	2087.25	84.5075
273	1	0	0	0.698649	0.43184	31.1373	72.1039	97.7394	99.985	77.7817	116.073	41666.5	50.3753	0.183676	31643.8	0.759455	43255	1168.93	24431.9	-722.713	39.8614	8.92903	0.625864	1.65904	2.40204	6.13362	0.569641	0.52925	0.996852	0.970887	-0.1405	0.746428	0.435242	34.0762	0.047369	5.82488	0.666723	0.123914	68.1525	3.98501	12.1976	611.214	814.115	1.29906e+11	3.36688	61.8529	13.008	1286.99	74.0609
274	1	1	0	0.577892	0.379161	27.086	71.4367	108.467	100.02	61.4003	111.593	26536.8	41.2827	0.256531	16771.7	0.632017	27592	1136.02	98655.2	-1598.31	128.765	26.2903	0.65769	2.97463	3.1165	17.2415	0.491359	0.439594	0.994248	0.959981	-0.181452	0.871858	0.351205	33.3225	0.0198177	7.54069	0.850571	0.071049	66.6451	5.06533	38.7637	494.929	985.27	9.21987e+10	4.38538	139.679	5.22134	1815.94	148.891
276	1	0	0	0.381281	0.292265	75.879	259.624	216.002	147.122	236.863	239.754	432410	98.9898	0.183581	150633	0.348357	438784	1756.08	843922	-13233.2	373.935	23.7404	0.880505	2.93142	3.13405	15.0127	0.456084	0.394451	0.996422	0.966551	-0.226859	0.934494	0.355547	40.8476	0.0104379	8.26998	0.892672	0.0452002	81.6952	5.62723	99.419	201.967	901.522	1.24071e+12	4.77799	307.486	5.15763	1858.97	230.542
277	1	1	0	0.812354	0.646581	35.0403	54.1933	76.922	66.4831	70.0071	82.5893	46707.7	44.0241	0.313045	20035.7	0.428958	48030	1972.45	65191.2	-279.646	52.3353	7.80209	0.737817	1.39755	2.18194	5.8077	0.620735	0.590672	0.998871	0.983979	-0.228336	0.868762	0.437943	44.2867	0.0442577	5.72716	0.806503	0.104826	88.5735	4.16376	15.0344	894.929	1050.37	1.89542e+11	3.44482	75.1585	18.8509	2128.8	71.8202
279	0	0	0	0.908556	0.685831	84.4847	123.186	172.586	160.328	156.387	201.447	601085	111.921	0.194197	177364	0.295073	608102	2225.39	22432.3	-352.735	11.1989	2.31886	0.653826	0.900498	1.6641	1.48934	0.650379	0.62718	0.999469	0.986638	-0.125785	0.640675	0.497257	47.1505	0.0777992	4.37578	0.746983	0.159262	94.301	3.12595	3.37945	878.292	962.701	2.23809e+12	2.38404	42.3207	130.766	1457.74	30.5023
280	1	1	1	0.422883	0.28195	21.3023	75.5533	88.7525	70.7743	72.4224	93.8989	15856.9	31.9502	0.245455	12435.3	0.784221	16652	1405.77	567589	-6755.25	208.913	15.6517	0.85729	1.76755	2.31861	12.4155	0.637502	0.612024	0.997652	0.979978	-0.272105	0.899704	0.395628	36.8435	0.0742762	5.49969	0.898775	0.165386	73.687	4.13142	56.1413	796.061	1053.06	6.50093e+10	3.46015	50.9265	10.583	2261.23	130.286
282	1	0	0	0.494619	0.332297	54.458	163.883	163.866	179.622	129.449	192.369	231072	81.0598	0.168249	108234	0.4684	236443	1772.5	1.53761e+06	-23634.1	558.649	33.775	0.885973	3.2267	3.16942	23.2454	0.446709	0.384336	0.995759	0.966638	-0.184252	0.88603	0.366302	40.5127	0.0179215	7.67148	0.904272	0.0575814	81.0254	5.11203	148.106	-93.0144	865.322	6.47689e+11	4.36748	279.384	4.29634	2011.13	284.803
287	1	1	0	0.878024	0.531185	66.4511	125.1	221.359	222.874	164.985	229.924	312099	109.841	0.150442	147903	0.473898	325517	1942.14	950741	-13067	346.582	26.6799	0.857168	2.94668	3.11518	17.7983	0.49244	0.439494	0.99651	0.968847	-0.235772	0.934695	0.347128	43.1528	0.0168225	8.00804	0.889231	0.071342	86.3055	5.51251	93.3156	432.611	1085.25	1.10812e+12	4.66133	169.35	6.86267	2125.35	200.173
290	1	1	0	0.884619	0.679394	56.608	83.3214	145.344	134.093	106.405	147.587	177860	73.7077	0.21112	72444.9	0.407314	182149	2371.88	259963	-4458.18	135.633	17.8168	0.765417	1.91745	2.4494	14.0886	0.625985	0.597448	0.998091	0.981517	-0.270356	0.924953	0.378796	48.3985	0.0416227	6.34078	0.807175	0.102106	96.797	4.58362	38.3625	698.486	1100.29	7.13324e+11	3.96456	89.9508	9.91631	2375.77	135.212
294	0	0	0	0.616013	0.452111	40.095	88.6839	82.6801	115.378	84.4808	121.856	68028.9	54.6304	0.207568	38825.6	0.570723	69890	1953.25	1.21438e+06	-13885.5	368.439	19.0221	0.901779	2.28167	2.73083	13.6667	0.566297	0.527765	0.997259	0.974621	-0.274369	0.935751	0.377037	43.1959	0.0445387	6.81726	0.926379	0.137569	86.3918	4.92344	96.8653	724.153	1239.73	3.11394e+11	4.17079	110.375	7.74216	2269.17	190.136
298	1	0	1	0.737532	0.631491	72.9259	115.482	142.127	177.26	137.931	182.148	391538	85.1717	0.251936	102733	0.262383	394872	1757.58	183046	-3092.21	86.9199	7.33395	0.841911	1.32647	2.09932	5.5451	0.633283	0.606777	0.998765	0.983659	-0.238486	0.873221	0.447156	41.6855	0.0584237	5.52229	0.874717	0.130449	83.371	4.04073	23.5635	648.548	832.313	1.2122e+12	3.34071	58.5596	17.746	1777.96	88.1483
305	1	1	0	0.91325	0.620028	43.087	69.4919	86.2844	106.78	100.424	136.18	110595	63.4635	0.286964	38828.3	0.351084	111548	691.24	6134.81	52.278	13.8207	2.11382	0.730867	0.844907	1.6744	1.385	0.676611	0.656672	0.999407	0.986231	-0.202729	0.788883	0.467005	26.2357	0.0792439	4.57381	0.825491	0.168975	52.4714	3.38568	3.98362	950.166	1055.87	4.50931e+11	2.72386	49.0151	31.6118	2003.54	39.9249
308	1	1	1	0.288908	0.231614	49.0512	211.78	204.12	198.736	103.942	212.306	182106	61.1849	0.191492	81136.7	0.445546	184909	2672.98	1.8047e+06	-17600.6	505.373	27.0381	0.897391	2.69837	2.90714	19.5239	0.534381	0.491594	0.997969	0.97816	-0.284847	0.955316	0.378167	50.5308	0.0218054	7.64994	0.916286	0.0750747	101.062	5.4404	133.103	208.229	1049.65	6.37191e+11	4.60655	132.601	6.09774	2755.71	247.287
309	0	0	0	0.705333	0.415653	65.0543	156.511	218.916	218.387	131.59	239.048	498152	110.393	0.193005	157455	0.316079	504754	2056.91	501996	-5897.94	128.642	7.98993	0.881677	1.20148	1.97924	6.51128	0.690058	0.669781	0.99908	0.98777	-0.290661	0.907024	0.385968	45.0194	0.0733946	5.2765	0.928249	0.16238	90.0389	4.00887	34.1581	1047.24	1199.8	2.28246e+12	3.30601	58.3679	21.5289	2543.54	91.7002
312	1	1	0	0.654647	0.513522	12.3694	24.0874	30	27.6586	25	32.4037	2205.92	15.7687	0.367652	2228.98	1.01046	2343	784.643	579979	2351.71	513.534	127.868	0.60183	8.51062	4.53648	54.4528	0.224217	0.143977	0.970092	0.888243	-0.175117	0.924497	0.143653	26.2336	0.00124247	10.1196	0.688568	0.00843038	52.4672	6.39515	160.351	-258.868	756.221	3.6052e+09	5.4512	604.843	2.34111	1333.76	320.231
315	0	0	0	0.828146	0.414957	61.6269	148.514	234.968	194.494	206.874	237.219	378901	122.991	0.14109	179475	0.473672	386578	2141.03	511166	-7673.97	191.337	22.7549	0.785081	2.43581	2.78757	16.7084	0.546858	0.505152	0.997287	0.975346	-0.226212	0.907937	0.390288	45.8134	0.0219464	7.12008	0.949886	0.0658737	91.6267	4.95878	53.523	514.549	1004.03	1.31e+12	4.24019	138.903	9.59833	2176.24	160.335
317	0	0	0	0.718342	0.46884	39.9682	85.249	120.967	140.132	98.0051	141.542	70534.1	61.238	0.218656	37756.2	0.53529	72496	1444.45	981039	-16462	461.162	24.4366	0.899373	2.88134	3.07591	15.8718	0.489574	0.436677	0.992668	0.95493	-0.245919	0.936987	0.357676	36.5412	0.0169196	7.82412	0.906775	0.0598649	73.0824	5.44816	121.4	-13.5584	865.108	1.9657e+11	4.58562	320.559	3.9751	1219.52	264.395
327	1	1	0	0.744317	0.369411	45.8854	124.212	148.691	150.426	117.444	156.633	182937	92.4532	0.184148	84628.8	0.462611	185592	2153.85	485557	-6541.08	188.508	16.722	0.836629	2.15959	2.69103	11.9296	0.542795	0.498335	0.998198	0.97889	-0.218989	0.896458	0.404125	45.9446	0.0290478	6.96788	0.867299	0.0971626	91.8892	4.84447	51.3075	680.323	983.473	6.4637e+11	4.06105	98.2029	11.8422	2327.94	130.37
330	0	0	0	0.595738	0.459208	69.4834	151.311	192.354	207.589	119.808	213.394	459721	90.1419	0.214581	134243	0.292008	462562	2177.55	403759	-3151.1	157.309	15.4036	0.820533	2.07665	2.64315	10.9959	0.549124	0.506116	0.998836	0.982847	-0.221351	0.896436	0.410329	46.2825	0.0314438	6.8563	0.858928	0.101935	92.5651	4.78231	43.178	563.847	883.968	1.45828e+12	4.0181	95.0755	13.0338	2816.46	121.51
342	1	1	0	0.78259	0.680773	55.4502	81.4517	96.8969	125.936	116.559	133.727	156640	63.7433	0.255503	54999.2	0.351119	159192	1798.88	62419.8	-1311.65	58.3133	10.5766	0.691326	1.71534	2.41706	7.60033	0.570693	0.531627	0.998182	0.978759	-0.182181	0.837382	0.439996	42.2723	0.0361933	6.21112	0.76001	0.107041	84.5446	4.30958	17.2225	767.915	975.809	5.67708e+11	3.58424	92.8488	14.6434	1862.63	85.7735
344	1	1	0	0.797929	0.293232	28.7789	98.1438	96.6023	104.293	111.319	116.009	76093.8	78.3118	0.188004	46190.1	0.607015	78263	2438.14	2.97779e+06	-14996.1	850.192	74.1369	0.839249	4.73493	3.6514	51.4918	0.365241	0.287281	0.995679	0.966507	-0.173515	0.900111	0.290463	47.3721	0.00659948	8.83722	0.89269	0.021935	94.7443	5.69895	231.082	-203.339	920.184	2.22977e+11	4.95452	322.488	4.66669	3003.24	349.376
346	1	1	0	0.457522	0.146732	31.7204	216.179	101.833	125.992	155.554	155.567	25721.9	98.9069	0.236439	17822.5	0.69289	26886	646.64	564683	1904.55	574.043	45.0529	0.854678	4.75083	3.77145	21.77	0.339199	0.260808	0.981919	0.916582	-0.199315	0.931694	0.240623	22.6797	0.00215468	9.61766	0.865934	0.0104079	45.3593	6.32966	154.774	-29.2194	988.293	5.99947e+10	5.34736	687.663	1.68905	1227.75	328.296
347	1	0	0	0.665186	0.490712	30.3089	61.7652	80.4114	81.9329	56.6127	88.3063	22915.8	41.0853	0.249997	15606.5	0.681038	23657	1398.69	67834.7	-1938.7	102.855	16.3763	0.719941	2.36113	2.84153	10.7264	0.530655	0.484465	0.994623	0.961012	-0.173397	0.832431	0.371867	37.1085	0.0457857	6.52914	0.853922	0.140283	74.217	4.45585	29.808	410.092	849.199	7.02261e+10	3.87881	179.294	5.18423	1236.59	146.723
349	1	0	1	0.87801	0.766857	24.4157	31.8387	39.8246	38.8973	47.1699	47.2123	13674.6	27.9547	0.616656	4484.54	0.327946	13741	1340.99	691536	-9162.9	645.797	14.2722	0.956561	2.41095	2.89637	8.28591	0.488153	0.431046	0.994899	0.958173	-0.316714	0.970642	0.369439	34.3957	0.0181787	7.78448	0.95968	0.07419	68.7914	5.54775	165.017	-102.838	862.751	3.22986e+10	4.68409	766.072	1.54114	1022.56	364.469
351	1	0	0	0.761176	0.554094	65.5787	118.353	151.99	161.059	128.725	181.243	380326	90.0875	0.185181	137085	0.360442	383120	2223.82	187111	-3252.14	78.7118	8.88048	0.795708	1.50262	2.21235	6.57952	0.590986	0.55629	0.998312	0.980341	-0.167363	0.783342	0.461522	46.9719	0.0516229	5.54889	0.821993	0.119276	93.9437	3.8679	21.8981	845.008	1020.76	1.44436e+12	3.16135	56.9886	22.597	1665.71	80.5253
352	0	0	0	0.710741	0.385008	21.0559	54.6895	67.5352	61.9112	63.8905	69.5557	20709.1	38.87	0.21804	16725.9	0.807658	21513	1519.61	1.30934e+06	-7893.16	959.107	74.4945	0.855879	5.57629	3.97246	43.0194	0.322177	0.242724	0.987183	0.934681	-0.180013	0.920083	0.243795	36.0336	0.00333809	9.62532	0.886718	0.0155549	72.0672	6.16281	258.4	-107.139	1071.09	5.23325e+10	5.3548	1011.22	1.37832	1656.06	446.099
357	1	1	0	0.644642	0.480542	54.3077	113.013	137.058	130.062	113.406	165.523	231847	72.8532	0.244621	74608.9	0.321803	233344	2042.35	727976	-9645.72	157.203	7.73335	0.90517	1.14348	1.92356	6.39671	0.705065	0.68664	0.997919	0.982442	-0.279128	0.885414	0.373598	44.777	0.104486	4.89871	0.952973	0.227184	89.5539	3.73685	41.2341	925.325	1104.28	9.56478e+11	3.05248	44.9326	20.6898	1451.58	109.866
366	1	1	0	0.679365	0.301128	6.35055	21.0892	18.6011	27.2029	23.6008	31.4643	968.917	14.3273	0.527462	897.74	0.92654	1005	645.456	145895	-3055.66	221.408	47.7283	0.645792	5.06186	3.78639	20.5708	0.31347	0.231571	0.963992	0.881731	-0.204248	0.916413	0.223959	24.5355	0.00601042	8.26732	0.699258	0.0303861	49.071	5.49427	67.2842	122.552	834.3	2.47385e+09	4.80699	399.67	2.39543	898.213	219.974
368	0	0	0	0.444591	0.277177	21.0527	75.9539	55.4437	76.2758	76.3806	103.179	26272.5	33.7685	0.365148	11704.4	0.4455	27010	2288.71	164995	-3580.32	133.724	25.4111	0.674467	2.71537	2.92691	17.8482	0.568884	0.529121	0.994096	0.962734	-0.189634	0.848436	0.303612	47.5561	0.0586455	6.43785	0.75673	0.186157	95.1121	4.49256	39.7838	728.921	1229.47	1.17961e+11	3.88771	164.752	6.20197	1617.53	164.046
369	0	0	0	0.841785	0.630331	50.2033	79.6459	158.051	156.013	119.101	158.054	106271	67.0447	0.22805	47576.9	0.447696	108612	1133.76	34242.4	-1185.42	67.1988	13.9038	0.653493	1.90811	2.51834	10.2309	0.606045	0.57361	0.992058	0.959134	-0.188554	0.829025	0.377589	33.4727	0.0597296	5.80182	0.74156	0.141701	66.9454	4.13632	20.2757	537.134	926.872	3.58096e+11	3.56394	129.047	5.68844	1033.48	124.683
373	0	0	0	0.408002	0.337749	40.3851	119.571	101.833	112.33	103.276	143.234	81921.3	48.7854	0.317849	28698.7	0.35032	82493	1072.87	32977.4	-1100.53	61.9545	15.123	0.604202	1.93283	2.51708	11.3431	0.62853	0.597513	0.991412	0.959052	-0.214843	0.863143	0.334926	32.5753	0.0569923	5.86325	0.717491	0.139562	65.1506	4.21824	19.2694	805.383	1172.18	3.51344e+11	3.57072	88.0752	6.72286	1299.37	113.124
374	1	1	0	0.66832	0.484565	53.953	111.343	119.808	154.616	149.218	176.785	123162	74.4128	0.198108	60427.3	0.490631	125292	1303.45	72813.8	-2079.11	117.727	23.3957	0.661424	2.82461	3.05111	15.2573	0.510009	0.461226	0.995123	0.962779	-0.167179	0.837024	0.343481	35.7742	0.0294819	7.07856	0.83135	0.110973	71.5485	4.80452	35.2807	558.653	1068.53	4.57757e+11	4.17661	236.566	4.22914	1903.97	167.36
376	1	0	0	0.658672	0.461605	49.7264	107.725	140.858	124.619	111.647	140.915	138534	70.9554	0.239671	54022.2	0.389956	139852	1631.34	58046	-1485.08	58.3735	8.95384	0.728918	1.32055	2.10279	7.18326	0.68389	0.66064	0.996532	0.976067	-0.281372	0.901801	0.35825	40.2365	0.0713952	5.30603	0.808701	0.183593	80.473	4.01224	16.8318	821.723	1063.12	5.42313e+11	3.33637	73.5929	12.6845	1254.61	91.5618
378	1	0	0	0.871008	0.615613	63.0855	102.476	195.041	173.54	142.271	203.649	198239	89.2574	0.182971	89859	0.453286	200056	1118.5	75726.2	-2180.15	113.65	17.3126	0.734223	2.27085	2.75503	12.0988	0.57724	0.538529	0.990916	0.953762	-0.207566	0.867336	0.340086	33.0817	0.0602081	6.22909	0.814713	0.168467	66.1633	4.40893	32.7408	497.164	972.262	6.72237e+11	3.79914	226.564	4.15254	1116.7	158.176
381	0	0	0	0.86425	0.62471	67.9121	108.71	147.167	171.604	129.12	175.34	143932	93.9524	0.221523	59956.6	0.416562	145477	1945.22	113430	-1208.37	120.569	23.4425	0.671084	2.57733	2.87798	16.6437	0.564426	0.524688	0.996852	0.972489	-0.220032	0.892496	0.333552	43.8282	0.0416645	6.73865	0.865156	0.142057	87.6564	4.75221	36.003	737.489	1202.4	6.2517e+11	4.09861	148.003	6.10184	2337.21	149.976
382	1	1	0	0.754497	0.671311	41.7905	62.2521	81.7435	85.4751	73.8241	91.6351	67309	46.969	0.342326	23375.4	0.347285	67832	1313.52	1.52128e+06	9735.76	150.34	33.4927	0.624509	2.1626	2.57299	28.716	0.580034	0.54437	0.999076	0.988743	-0.184403	0.824958	0.411019	35.8371	0.0604321	5.90286	0.828451	0.134212	71.6742	4.15453	45.9581	733.681	990.824	2.56228e+11	3.54376	63.6262	62.2819	5220.87	101.33
386	0	0	0	0.575723	0.476255	33.1669	69.6411	78.7718	99.4032	60.4401	104.216	41393.6	40.094	0.300275	19271.7	0.465573	42049	1385.61	28438.3	-953.41	56.1722	12.1773	0.639792	1.74956	2.43943	9.08462	0.637466	0.606496	0.997037	0.974862	-0.19015	0.814295	0.33569	37.0756	0.0994411	5.3819	0.765045	0.270724	74.1513	3.87933	17.0874	658.523	991.095	1.51654e+11	3.36228	103.296	6.86984	1704.86	109.849
387	1	0	0	0.632226	0.516641	50.0472	96.8704	140.004	141.767	111.611	166.087	78364.4	61.244	0.207709	42635.9	0.544072	80006	2557.68	2.31489e+06	-25889.2	444.176	31.1265	0.868541	2.89905	3.00796	22.5594	0.544113	0.501704	0.996604	0.972169	-0.250653	0.933139	0.335817	49.5417	0.0287533	7.39605	0.944135	0.0964196	99.0834	5.19356	118.826	623.131	1266.64	3.45463e+11	4.51096	197.694	8.52672	2418.68	232.867
388	0	0	0	0.538781	0.421241	51.5821	122.453	135.857	160.562	133.735	184.437	186937	65.9753	0.228123	69307.3	0.370752	190972	2561.8	48804.1	-1202.41	48.9661	9.22446	0.674726	1.34786	2.10757	7.38354	0.680588	0.658288	0.998138	0.98212	-0.2249	0.841785	0.367797	50.5159	0.0927887	5.08419	0.749525	0.209774	101.032	3.75926	14.5476	1004.53	1235.73	8.89499e+11	3.19106	51.6446	14.3951	1713.48	86.5917
389	0	0	0	0.62993	0.375501	46.6196	124.153	143.339	163.515	128.763	167.8	176718	78.2076	0.207755	73302.7	0.414801	177859	1624.73	60436.5	-1787.09	77.4034	14.5045	0.680802	1.67177	2.27772	11.6786	0.690764	0.666533	0.995191	0.972619	-0.237793	0.850917	0.288531	40.1122	0.148345	4.91068	0.803982	0.353194	80.2245	3.65164	22.977	835.42	1203.65	7.92245e+11	3.11928	78.2999	8.0881	1501.51	120.317
391	0	0	0	0.855487	0.573932	62.3154	108.576	177.485	183.731	134.618	197.393	280456	92.8856	0.190406	108821	0.388014	286448	1835.22	56405.5	-623.772	56.059	9.04782	0.71617	1.38965	2.1627	7.08991	0.660913	0.63615	0.998998	0.986127	-0.249401	0.882513	0.387103	42.702	0.0711513	5.498	0.818247	0.19655	85.404	4.05764	16.2767	1034.14	1280.74	1.38295e+12	3.45547	65.8957	14.2333	2738.99	89.6659
393	1	1	1	0.771675	0.549438	55.8236	101.601	135.484	146.4	148.071	160.362	206386	78.4031	0.198987	84875	0.411243	211275	1647.7	930921	6733.25	102.925	14.0481	0.758769	1.41928	2.03037	12.0059	0.698121	0.680631	0.999282	0.990365	-0.220904	0.826474	0.370042	40.3172	0.112695	4.75538	0.879054	0.209349	80.6344	3.5262	29.2432	675.736	822.328	6.60125e+11	2.95496	35.5471	55.4075	3694.94	72.0105
396	0	0	0	0.613015	0.395274	44.6666	113.002	126.463	126.242	101.213	158.164	135218	69.2717	0.227613	55972.7	0.413945	135928	2018.86	98228.9	-1805.34	103.609	17.9118	0.700408	2.37574	2.85093	12.1691	0.533913	0.487662	0.998171	0.977422	-0.190331	0.864119	0.369667	44.6924	0.0402153	6.85913	0.821894	0.136416	89.3848	4.6881	30.3802	360.458	785.538	3.7144e+11	4.08857	131.871	6.49844	2272.01	135.73
397	1	1	0	0.34545	0.223349	21.9819	98.4196	65.9469	109.622	52.6308	113.004	24434.8	33.9991	0.282076	14436.4	0.590811	25254	1682.95	79679.6	-1863.39	98.6679	47.6088	0.345491	4.68185	3.74005	25.6037	0.319699	0.232159	0.990365	0.939565	-0.0374102	0.510489	0.238858	40.8678	0.00689301	8.28908	0.479475	0.0182497	81.7356	4.91818	36.5692	540.739	1064.62	8.98387e+10	4.50654	173.618	5.83727	1717.29	156.955
398	1	1	1	0.634538	0.449672	34.4603	76.6344	118.87	120.934	83.4865	126.815	51467	48.6274	0.270919	24698.1	0.479882	52055	1138.2	60718.6	-1377.91	88.69	21.6932	0.598261	2.72254	3.01855	14.144	0.500464	0.449423	0.998137	0.97626	-0.13492	0.778138	0.361717	33.4875	0.0314027	6.96543	0.754963	0.0997701	66.9751	4.61185	27.5958	367.249	801.996	1.4543e+11	4.09506	168.815	7.03664	2891.07	142.046
404	1	0	0	0.50059	0.37258	58.0364	155.769	184.719	170.906	122.319	199.792	251093	77.9764	0.168009	114562	0.456254	257854	2192.3	348302	-4648.23	97.3342	11.9707	0.779403	1.86588	2.50018	8.45032	0.551234	0.508903	0.997285	0.973706	-0.166491	0.818103	0.439188	46.5935	0.0337776	6.28568	0.962532	0.0846895	93.1869	4.30822	27.3262	694.227	966.669	8.9575e+11	3.63685	97.953	22.4716	1431.89	104.321
405	1	0	0	0.791154	0.746204	88.0386	117.982	167.003	182.165	153.496	187.494	481349	93.3419	0.188925	157217	0.326619	486822	1824.02	42532.7	-935.669	45.0049	8.14957	0.687771	1.27656	2.04472	6.49389	0.658832	0.635465	0.998907	0.985963	-0.262628	0.896234	0.423987	42.6005	0.0509323	5.56862	0.844184	0.116136	85.201	4.13772	13.2886	864.747	1040.67	1.86594e+12	3.40694	70.2577	18.54	2249.97	73.7679
406	0	0	0	0.629715	0.47296	56.5627	119.593	181.218	148.691	117.414	190.562	159058	75.3096	0.250897	56583.8	0.355743	160864	864.012	37674	-1254.06	72.3513	12.5413	0.701244	1.85121	2.5364	9.0526	0.615983	0.580552	0.99337	0.961673	-0.226235	0.877023	0.334679	29.1384	0.0594056	6.05865	0.779493	0.179274	58.2768	4.33494	21.2231	635.601	1012.15	5.81905e+11	3.67081	120.455	5.91018	1305.38	119.489
407	1	0	0	0.552847	0.443658	65.2092	146.981	161.978	211.54	173.072	218.14	197650	81.2579	0.165994	98853	0.500141	200725	2116.61	107498	-2671.53	128.331	24.0951	0.682404	2.66499	2.9396	16.8949	0.543196	0.500325	0.994066	0.962195	-0.206089	0.889298	0.347351	45.7224	0.0268162	7.0911	0.79803	0.0868632	91.4449	4.92938	38.1066	677.728	1194.01	8.32986e+11	4.20693	192.166	4.98805	1556.47	161.563
409	1	0	0	0.806872	0.657438	75.0719	114.189	166.331	170.038	114.909	178.595	474146	92.1356	0.234433	125432	0.264542	476990	1365.32	27149.9	-750.679	31.4041	4.76908	0.732919	1.0773	1.88026	3.58595	0.661252	0.639695	0.998679	0.982926	-0.193338	0.789056	0.456034	36.86	0.0776962	4.82628	0.773419	0.164328	73.72	3.53017	9.04331	1003.09	1116.42	2.01889e+12	2.81282	47.5744	23.2663	1717.79	53.7098
412	1	0	0	0.53658	0.417696	66.553	159.334	251.149	168.077	241.58	252.232	115364	85.4953	0.194852	58815.6	0.509825	117151	1742.07	285577	-261.934	113.086	28.9275	0.588125	2.74862	2.9054	21.3143	0.566044	0.528925	0.998398	0.980793	-0.19923	0.876923	0.340471	41.485	0.0414463	6.77322	0.869697	0.154266	82.9701	4.67066	35.5033	469.21	973.184	3.85291e+11	4.12171	163.909	11.215	3582.03	155.047
417	1	0	0	0.925126	0.669826	83.0707	124.018	189.011	200	174.828	204.475	535400	114.733	0.193407	164866	0.30793	539351	1912.96	52161.8	-1523.29	70.4679	10.1958	0.745174	1.55919	2.29255	7.73296	0.637137	0.609291	0.99643	0.973147	-0.236855	0.875907	0.391405	43.5647	0.0672319	5.60207	0.805707	0.175634	87.1294	4.11161	20.1659	735.354	1075.76	2.11306e+12	3.40109	75.6136	8.31559	1241.68	107.701
419	1	0	0	0.661138	0.473482	48.5685	102.577	143.68	140.246	98.4124	143.809	183318	67.8178	0.286763	54420.8	0.296865	184728	2415.11	6.57244e+06	-72720.1	1258.46	41.9876	0.935642	3.13023	2.95835	31.9038	0.574837	0.540531	0.995577	0.970916	-0.315131	0.963326	0.325962	45.9455	0.031888	7.21765	0.95185	0.106787	91.891	5.30024	325.111	-177.927	1374.56	8.17753e+11	4.45226	371.498	4.15348	2502.48	404.691
422	1	1	1	0.812322	0.478026	77.11	161.309	211.698	221.269	189.108	250.4	668149	131.035	0.146333	252575	0.378022	681434	1871.36	970035	-7660.51	279.226	13.2797	0.908497	1.5904	2.25923	10.6953	0.652111	0.626576	0.999716	0.992869	-0.327863	0.949049	0.381532	42.4838	0.0629207	6.05834	0.924747	0.171897	84.9675	4.56055	73.1264	534.255	894.296	2.18874e+12	3.8446	67.3081	10.8794	5965.06	150.218
423	0	0	0	0.698283	0.611444	54.8659	89.7317	151.083	168.345	84.386	170.065	174605	62.6582	0.286097	52805.1	0.302426	176987	2164.48	55494.9	-1639.92	78.1264	13.8332	0.69202	2.10086	2.66733	9.34685	0.533247	0.487364	0.995792	0.966196	-0.149276	0.783798	0.414005	46.3506	0.0347312	6.36829	0.732573	0.0936499	92.7012	4.31622	22.9899	568.382	964.807	6.05128e+11	3.69331	87.993	7.12852	1168.13	121.744
424	0	0	0	0.623498	0.492915	57.8667	117.397	158.382	155.955	118.207	181.157	211483	73.1966	0.204288	84028	0.397328	216114	1513.42	44230.8	-828.971	45.4943	9.11585	0.65639	1.24992	1.97594	7.52491	0.702721	0.68462	0.998398	0.984531	-0.213177	0.80529	0.366645	38.7855	0.117234	4.61711	0.863959	0.224014	77.5711	3.47129	13.6525	948.404	1112.53	9.08474e+11	2.87416	38.0894	16.1034	2128.68	74.0904
427	1	0	0	0.806628	0.711722	46.4215	65.2242	91.5915	102.215	81.0555	112.232	62527.8	52.6117	0.23638	32229.7	0.515446	65026	1727.83	572991	5130.72	188.279	18.1054	0.82128	2.14866	2.63345	13.3907	0.586363	0.551463	0.99796	0.97873	-0.232243	0.892102	0.379306	41.0521	0.0497477	6.36227	0.896372	0.139362	82.1043	4.55628	51.5962	886.278	1204.43	2.93735e+11	3.90796	66.3374	11.5018	2683.15	121.583
428	1	0	0	0.845853	0.673192	63.409	94.1915	131.469	145.454	117.239	178.936	182618	79.6721	0.192428	80893	0.442962	184927	2137.89	94005.9	-2278.2	94.0938	17.2264	0.688722	2.13636	2.67307	12.6106	0.580845	0.543576	0.994854	0.966338	-0.178018	0.834397	0.371798	46.029	0.0534794	6.29372	0.737084	0.167188	92.0579	4.35624	27.83	573.006	955.601	6.28721e+11	3.69727	113.97	8.22347	1145.21	126.014
432	1	0	0	0.737041	0.66868	20.6354	30.8599	28.1603	39.3192	48.8467	48.8876	9780.83	22.745	0.773439	2859.62	0.29237	9845	666.469	28387.5	-1017.88	55.0098	12.9532	0.615651	1.78045	2.41793	9.74255	0.646246	0.617148	0.986612	0.950007	-0.184105	0.785104	0.32671	25.6115	0.113338	4.94132	0.711518	0.257403	51.223	3.64532	16.9908	651.898	972.817	3.50426e+10	3.03954	74.7892	7.1851	1009.8	105.807
433	1	1	1	0.722953	0.442744	23.2218	52.4499	58.1378	66.4831	54.2033	85.872	15450.2	37.9188	0.295626	10147.7	0.656795	16161	960.825	23130.8	-24.5878	37.276	9.07419	0.605633	1.50494	2.29307	6.75084	0.624205	0.592432	0.997666	0.977402	-0.192959	0.822695	0.399987	30.8832	0.0649794	5.58194	0.70084	0.189712	61.7664	3.97382	11.5875	1003.34	1158.17	7.03096e+10	3.28483	56.1855	15.5314	1997.39	61.4056
436	1	0	0	0.692847	0.552352	21.1703	38.3275	50.9902	57.6888	39.1152	76.6355	10430.9	26.5551	0.409345	5639.95	0.540698	10670	959.625	39523	-548.965	62.2674	10.5616	0.700524	1.89938	2.57744	6.87211	0.552697	0.509581	0.996614	0.968491	-0.183625	0.82857	0.40977	30.7682	0.0444045	6.1084	0.822348	0.115935	61.5365	4.24661	18.2072	606.885	899.008	3.50189e+10	3.66465	68.6186	8.0512	1539.4	95.1996
438	0	0	0	0.631161	0.470245	34.7563	73.911	88.6002	95.5249	68.5055	98.4175	55730.2	46.6497	0.32065	22004.6	0.394841	56076	1078.56	30912.4	-1096.41	71.6892	14.0853	0.669289	2.05538	2.66019	9.80652	0.577902	0.539075	0.992884	0.958378	-0.187744	0.840774	0.365766	32.6212	0.0508694	6.15853	0.762435	0.154216	65.2425	4.3176	21.4436	554.378	940.6	1.86444e+11	3.69294	165.448	4.96927	1140.98	125.573
441	1	0	0	0.706468	0.670117	83.2868	124.287	171.968	180.854	137.084	182.168	531857	87.8047	0.2391	132770	0.249635	538782	2322.15	76206.8	-1553.32	51.6485	5.85016	0.793823	1.05664	1.8465	4.71584	0.69878	0.681935	0.999261	0.988665	-0.249123	0.853447	0.408966	48.0697	0.089505	4.73888	0.838793	0.203439	96.1394	3.60977	14.3747	1098.27	1217.95	2.49731e+12	2.86184	47.1595	22.1793	2349.79	66.1984
442	1	1	0	0.430905	0.259525	20.1186	77.5207	65.146	78.0064	68.2495	87.0287	16717.8	33.4041	0.320769	9857	0.589612	17168	962.901	32466.3	-1044.95	76.6747	23.5587	0.527884	2.83846	3.06731	15.3181	0.522848	0.474401	0.992609	0.954845	-0.144585	0.783044	0.311787	30.8156	0.0432663	6.60599	0.700297	0.126886	61.6312	4.53749	25.0584	656.922	1073.35	6.49539e+10	3.92344	193.691	4.50462	1702.19	137.636
445	1	1	0	0.567749	0.318424	23.4507	73.6462	111.072	117.72	80.3617	119.29	23854.7	41.8126	0.223329	17944.1	0.752226	24888	1086.38	48976.5	-1520.05	96.1947	24.8817	0.580779	2.8262	3.03673	16.7922	0.534626	0.489207	0.98602	0.941301	-0.176403	0.846953	0.317083	32.6876	0.0316007	6.85024	0.724199	0.104002	65.3752	4.72881	30.2691	512.622	998.35	8.4296e+10	4.1402	236.575	4.09297	1085.97	158.808
446	1	1	0	0.657701	0.46439	36.3344	78.2411	96.1301	107.378	86.1278	119.741	38061.1	51.4592	0.217854	25117.3	0.659919	38725	1974.26	369987	-5984.08	177.857	40.889	0.623438	3.63639	3.33284	27.5039	0.48142	0.43098	0.988866	0.946872	-0.153728	0.841464	0.323905	44.0453	0.019522	7.68415	0.783508	0.0773721	88.0906	5.08385	54.6865	446.077	1013	1.2946e+11	4.49996	240.458	6.59534	1264.66	189.936
448	1	0	0	0.749146	0	0	46.0735	35	46	46.8188	46.8188	1205.92	34.5157	0.216283	2533.23	2.10066	1236	889.363	5609.65	-137.442	6.90643	2.01052	0.519891	0.593923	1.27798	1.65133	0.758322	0.752584	0.998458	0.983384	-0.237513	0.77265	0.426428	29.8017	0.12519	3.50771	0.76566	0.220389	59.6033	2.84026	2.22924	967.599	1037.21	4.93825e+09	2.03289	38.4567	135.343	1105.27	24.8626
449	0	0	0	0.720012	0.566711	17.3596	30.6322	41.1947	53.7587	44.7772	54.5252	2531.79	22.0555	0.441222	2036	0.804175	2670	779.832	26276	-878.83	73.1947	18.0146	0.59747	2.76783	3.09143	10.25	0.468282	0.406853	0.9864	0.932661	-0.146274	0.804122	0.327057	27.6764	0.0239093	6.90677	0.669881	0.0953218	55.3529	4.63172	22.8023	678.585	1082.12	9.96895e+09	4.08179	225.693	3.81098	1192.25	135.374
454	0	0	0	0.884543	0.784895	73.4363	93.562	131.488	129.85	137.931	152.558	350033	82.7596	0.288439	83272.8	0.2379	352754	1493.03	41257.9	-946.563	42.4664	5.79971	0.757152	1.08026	1.88231	4.61732	0.682458	0.663204	0.998857	0.98559	-0.306874	0.922545	0.426529	38.5209	0.0501996	5.36014	0.807776	0.102069	77.0419	4.06347	12.0665	839.094	1011.46	1.30926e+12	3.32197	86.6542	18.3395	1863.6	70.5423
455	0	0	0	0.649803	0.392695	43.7402	111.385	113.508	128.69	111.615	136.312	130632	72.3781	0.215722	57715	0.441814	131348	2051.68	66828.9	-1679.43	67.4497	12.0419	0.689082	1.66341	2.34823	9.23891	0.64164	0.613801	0.99742	0.977461	-0.203039	0.83219	0.367854	45.1421	0.0797789	5.44834	0.767529	0.215188	90.2842	3.9432	19.8729	686.84	995.396	4.7741e+11	3.31798	67.8452	11.3803	1564.27	104.257
459	1	1	0	0.150146	0.125774	38.9912	310.011	286.248	73.5935	272.888	288.617	35609.7	46.5469	0.294356	17782.4	0.499369	36047	1243.57	148321	-3561.01	155.665	25.0188	0.72095	2.78344	2.98583	17.1785	0.572285	0.529293	0.985868	0.942487	-0.209659	0.871666	0.253345	34.7976	0.0927659	6.29179	0.812639	0.283393	69.5952	4.43739	45.171	326.433	861.15	1.04114e+11	3.9196	288.036	4.23204	896.72	185.809
464	1	1	0	0.759075	0.614319	47.3263	77.0386	101.124	101.124	93.3435	110.476	82583.7	58.4781	0.283599	32337.7	0.391575	84157	1774.92	231135	973.163	85.2063	19.3782	0.619198	1.95162	2.40957	15.5385	0.638173	0.612932	0.998413	0.98352	-0.200381	0.83477	0.375288	41.9339	0.08374	5.49567	0.869998	0.201302	83.8678	3.9137	26.1461	920.284	1202.55	3.77734e+11	3.43577	47.0215	19.6464	3133.14	98.9184
465	0	0	0	0.671995	0.50038	80.4111	160.7	221.578	187.8	194.023	240.921	484358	107.99	0.152032	196183	0.405037	491806	2267.91	824595	-11168.2	221.739	14.3532	0.877711	1.76354	2.41425	11.1758	0.625771	0.59477	0.997992	0.980538	-0.281599	0.929269	0.375806	47.075	0.0544659	6.28656	0.904176	0.170835	94.15	4.59082	59.0231	791.22	1155.57	2.04214e+12	3.89391	101.767	12.7142	2111.01	146.82
466	1	0	0	0.661645	0.629111	80.1378	127.383	198.668	199.04	131.469	211.135	353639	84.2821	0.169668	142536	0.403054	359562	1863.88	33456.7	-759.302	45.1994	7.96806	0.695411	1.35908	2.1511	6.08737	0.644	0.617247	0.998922	0.984988	-0.228241	0.862591	0.415112	43.0647	0.061249	5.54703	0.782798	0.161842	86.1293	4.04793	13.2919	733.828	927.014	1.23219e+12	3.35185	70.0059	14.0004	2102.35	77.6505
471	1	1	0	0.974948	0.817881	89.1762	109.033	186.038	174.977	151.42	201.288	642176	106.302	0.314163	114577	0.17842	648236	1823.73	73272.4	162.086	45.2332	6.2154	0.754009	0.966636	1.709	5.27051	0.736463	0.724195	0.999284	0.99014	-0.253544	0.832909	0.373025	42.5908	0.146666	4.18771	0.879087	0.32675	85.1816	3.25539	12.8622	1152.94	1241.23	3.14074e+12	2.61482	34.6092	25.9269	2678.86	55.9719
473	1	1	0	0.628238	0.478753	61.5297	128.521	119.641	173.954	146.513	179.591	313678	80.7416	0.22938	97330.9	0.310289	316144	1546.7	34031.6	-129.64	29.328	4.12553	0.749394	0.881268	1.68576	3.33672	0.718148	0.704104	0.999371	0.989555	-0.250081	0.839573	0.411793	39.248	0.102508	4.42196	0.896167	0.220055	78.4959	3.41546	8.36338	901.119	999.577	1.20145e+12	2.67573	41.3612	30.7592	2161.8	48.0896
474	1	1	1	0.702895	0.509195	53.8651	105.785	148.03	139.176	110.368	154.722	160596	74.3556	0.162303	88033.4	0.548168	162874	2977.18	414062	-5959.25	124.162	16.9821	0.757335	1.8919	2.48077	13.3499	0.598698	0.564363	0.998564	0.983604	-0.200666	0.858965	0.402237	54.3174	0.0424783	6.24001	0.82383	0.135442	108.635	4.37143	35.286	977.916	1237.62	7.35661e+11	3.76343	92.5203	16.7419	2717	117.238
476	1	1	0	0.70997	0.421376	79.4272	188.495	259.856	226.716	222.8	263.298	668085	133.826	0.149395	247383	0.370287	684653	2069.68	2.24467e+06	-28878.7	482.278	22.478	0.911146	2.04379	2.49439	18.2186	0.622897	0.593012	0.997477	0.979997	-0.310271	0.953703	0.372471	44.2123	0.0431847	6.66479	0.947848	0.165242	88.4246	4.87352	126.189	370.307	893.993	2.06542e+12	4.12244	172.207	9.1198	2147.49	207.367
478	0	0	0	0.839552	0.442712	54.995	124.223	171.026	203.666	131.939	207.521	300313	104.292	0.200674	108071	0.359861	305834	1807.64	42140.8	-1154.13	56.3891	9.89555	0.694082	1.46993	2.22898	7.70415	0.661906	0.635912	0.998292	0.981932	-0.226414	0.855837	0.362707	42.3793	0.0824004	5.38129	0.786548	0.216086	84.7587	3.9411	16.5712	872.039	1148.77	1.30117e+12	3.33984	65.6584	10.7811	2057.7	96.9204
481	1	0	0	0.687779	0.531409	73.4996	138.311	199.86	188.266	157.848	207.49	313181	95.1273	0.161449	138138	0.441078	318325	2264.61	1.61777e+06	-19141.7	316.617	22.2272	0.868983	2.22816	2.65922	17.1416	0.583448	0.546972	0.997772	0.979241	-0.252596	0.921196	0.379442	46.8082	0.0350911	6.76552	0.922987	0.11453	93.6164	4.83052	84.7111	756.295	1171.68	1.32181e+12	4.07628	130.882	13.392	2571.23	165.897
483	1	0	0	0.616426	0.434024	58.4068	134.57	177.89	181.218	130	205.468	221955	82.9526	0.159582	111091	0.500509	226378	1816.07	53818.9	-1443.57	71.7494	15.4514	0.639483	1.98384	2.5748	11.463	0.587419	0.550954	0.997353	0.9759	-0.205308	0.868544	0.387097	42.4497	0.0399461	6.40665	0.723457	0.132639	84.8994	4.48965	21.8002	745.265	1088.96	8.81158e+11	3.82578	118.589	8.74141	1959.71	115.199
484	1	0	1	0.508894	0.426196	53.8878	126.439	119.871	157.309	157.003	175.525	97346.1	64.344	0.185772	55087.1	0.565889	99770	1772.35	76581.1	-1966.43	88.7764	22.8274	0.585563	2.41887	2.74997	16.8984	0.568385	0.531989	0.994901	0.967226	-0.188097	0.857496	0.381685	41.9027	0.0342795	6.63308	0.825662	0.0961815	83.8055	4.58639	27.9009	619.358	1053.76	3.67337e+11	4.01268	119.207	7.02111	1642.76	136.233
485	1	1	1	0.646003	0.464124	82.9081	178.634	242.662	242.866	183.096	268.643	368291	115.398	0.143804	172785	0.469154	369904	2148.77	65176.3	-1547.65	74.6202	20.2667	0.568057	2.09605	2.53973	15.8306	0.606553	0.57584	0.998551	0.983394	-0.234029	0.902314	0.386897	46.2079	0.0367689	6.49288	0.94989	0.126128	92.4158	4.59234	23.7217	698.611	1059.66	1.38131e+12	3.9434	119.162	9.03495	3081.13	119.946
486	1	1	0	0.67758	0.607248	75.5628	124.435	195.816	182.011	142.804	231.594	278057	84.3145	0.166897	123440	0.44394	280380	2367.53	84885.1	-2191.05	91.8057	16.7729	0.684655	1.95871	2.50956	12.8807	0.613587	0.582274	0.997139	0.97641	-0.232245	0.888456	0.374672	48.4639	0.047802	6.18655	0.76737	0.130065	96.9278	4.44615	27.1447	834.028	1238.84	1.26022e+12	3.79917	105.632	7.97251	1923.19	130.148
488	0	0	0	0.711585	0.530142	31.209	58.8691	90.802	82.7345	74.1485	93.6696	23374.9	41.8904	0.286069	13820.1	0.591239	23686	1561.28	90094.1	-2191.64	86.0998	24.9054	0.544235	2.48559	2.76561	18.6527	0.601774	0.567988	0.990934	0.958061	-0.152093	0.776469	0.315901	39.3187	0.0808497	5.84021	0.672352	0.20752	78.6374	4.04736	27.7513	483.317	893.901	7.49804e+10	3.6438	135.718	7.64889	1120.64	139.214
491	1	1	0	0.674876	0.624538	81.868	131.086	168.63	171.677	169.012	190.16	267551	88.4667	0.159997	125500	0.469068	271768	2401.36	151410	-3350.43	128.308	19.7327	0.730148	2.31121	2.77564	14.2933	0.573467	0.53329	0.99671	0.972507	-0.212798	0.887208	0.345489	48.7257	0.0366718	6.80836	0.77041	0.120461	97.4515	4.74715	37.0101	748.567	1212.65	1.169e+12	4.05986	147.067	7.16112	1903.04	148.269
494	1	1	0	0.594959	0.406782	72.986	179.423	186.81	178.997	193.659	215.451	364864	106.749	0.166898	147951	0.405498	371441	2702	4.5236e+06	10921.2	110.392	18.1777	0.71638	1.83598	2.44688	14.7545	0.597456	0.56364	0.999838	0.994571	-0.213352	0.870837	0.411627	51.7585	0.0473109	6.18053	0.866403	0.143929	103.517	4.38237	32.1425	1022.16	1261.27	1.75747e+12	3.69676	78.8302	236.109	9487.05	95.896
495	0	0	0	0.305042	0.120426	32.6923	271.473	265.498	103.586	77.9872	267.226	25430.2	82.8106	0.200172	20892.1	0.821544	26458	1788.87	132423	-2847.41	169.933	38.7627	0.624682	3.82665	3.4743	23.8464	0.451712	0.393418	0.987726	0.93972	-0.179244	0.883565	0.282321	41.9045	0.0146021	8.05609	0.79149	0.0730045	83.809	5.36089	52.1738	648.928	1264.47	1.0886e+11	4.69522	312.612	3.88138	1438.38	196.089
498	1	0	0	0.902242	0.650656	72.592	111.567	179.234	196.38	146.086	200.425	404818	100.661	0.22339	118466	0.292641	409152	1200.09	43800.4	-351.318	59.0099	7.90132	0.759756	1.39617	2.18929	5.91896	0.640133	0.612722	0.998473	0.981712	-0.249548	0.887052	0.410351	34.4574	0.0659275	5.63747	0.847774	0.188325	68.9147	4.1353	16.7278	719.813	906.74	1.37315e+12	3.44885	59.2932	11.2485	1926.33	79.4464
500	1	1	0	0.614922	0.53336	58.9688	110.561	160.462	159.305	121.037	177.55	110394	67.9864	0.187933	59216.9	0.536412	113068	1496.3	53989.6	-1476.97	81.9558	17.2525	0.645564	2.12175	2.68444	12.6862	0.586784	0.54737	0.994281	0.964932	-0.219696	0.892483	0.346643	38.472	0.0372043	6.70482	0.738131	0.122634	76.9441	4.67684	24.8021	804.361	1191.68	4.80246e+11	4.01577	140.018	7.18947	1512.89	125.933
502	1	1	0	0.627419	0.443088	56.3203	127.109	178.718	167.92	150	182.694	207744	79.7503	0.170862	99279.2	0.477892	211194	1443.8	44183.4	-1307.55	69.8024	16.7957	0.607315	2.01658	2.5593	12.6917	0.596408	0.562983	0.99382	0.965003	-0.203239	0.865573	0.388576	37.8224	0.0442993	6.27956	0.746793	0.13802	75.6448	4.39917	21.6495	598.33	988.222	7.32466e+11	3.78162	85.2242	7.25152	1232.54	114.806
504	1	1	0	0.717284	0.428847	79.9983	186.543	265.801	229.035	189.708	284.164	642345	133.804	0.139462	258151	0.401889	649838	2292.33	142389	-2147.34	60.283	13.8833	0.621951	1.5835	2.23002	11.3457	0.657259	0.632606	0.998026	0.98243	-0.237064	0.879674	0.383435	47.7569	0.0630749	5.67961	0.841075	0.167864	95.5138	4.10299	18.5416	816.796	1022.27	2.41927e+12	3.45393	60.8227	20.4179	1964.54	84.6591
509	1	0	0	0.580306	0.462012	20.9234	45.2877	52.2398	66.8506	42.4264	72.7324	11402.8	26.2807	0.375371	6526.75	0.572382	11544	1246.39	82648.9	-2079.75	155.116	30.555	0.668255	3.6461	3.43993	16.9495	0.423047	0.357325	0.986011	0.931056	-0.14817	0.835791	0.286781	34.8596	0.0132263	8.00506	0.707694	0.0613261	69.7191	5.25522	46.4177	726.794	1299.47	5.02989e+10	4.57859	344.057	3.02553	1418.63	193.215
510	0	0	0	0.887607	0.653402	20.0456	30.6788	61.4003	59.0931	41.4005	70.6399	7275.92	27.2307	0.466775	3890.17	0.534664	7428	810.267	46347.1	-1502.97	95.1671	23.8577	0.586847	2.8681	3.06566	15.493	0.525527	0.478169	0.984333	0.935882	-0.156925	0.808157	0.307332	28.1486	0.0511804	6.60637	0.680501	0.182544	56.2972	4.49829	29.7562	560.412	1031.72	2.64185e+10	3.98555	239.157	3.90529	1182.16	159.289
511	0	0	0	0.873932	0.614394	75.3209	122.594	163.487	175.368	155.396	198.003	253033	107.139	0.164047	117933	0.466077	259589	3230.15	1.78267e+07	71189.9	491.211	52.4096	0.802509	3.01837	3.04208	43.1373	0.530012	0.484182	0.998881	0.986279	-0.24702	0.939885	0.344399	55.8609	0.0180492	7.82827	0.864133	0.0819156	111.722	5.39922	135.905	457.24	981.149	8.61463e+11	4.66663	200.838	57.3567	5269.24	182.3
515	1	1	1	0.969173	0.536153	45.9354	85.6759	119.403	123.069	124.423	130.763	186613	83.0348	0.316502	49896.5	0.267379	189769	1236.92	53585.2	395.24	46.4926	8.52571	0.681791	1.12043	1.84379	7.25036	0.734677	0.719739	0.998908	0.988098	-0.283158	0.879202	0.337513	35.0347	0.112312	4.60323	0.845497	0.212845	70.0694	3.5301	13.7546	962.582	1057.09	7.66712e+11	2.95924	45.8342	18.3441	2569.28	61.1943
516	0	0	0	0.710573	0.479062	66.4168	138.639	208.543	189.842	151.119	223.866	330302	98.5132	0.191385	120740	0.365544	336214	1981.41	81950.8	-2033.34	78.1409	12.8474	0.711652	1.64202	2.31182	10.112	0.655667	0.629356	0.997017	0.976966	-0.229608	0.86331	0.355098	44.3291	0.0901425	5.48586	0.761169	0.244437	88.6582	3.99816	22.7471	828.675	1157.29	1.43063e+12	3.37977	56.944	10.2985	1667.68	109.977
517	1	1	1	0.92369	0.886253	66.2023	74.6991	117.686	110.436	97.4166	127.346	217788	68.9988	0.381754	45855.3	0.21055	219576	1135.73	26255	-825.689	37.0987	6.44677	0.694091	1.12863	1.92766	5.15426	0.700697	0.682248	0.997643	0.979945	-0.206429	0.795973	0.379627	33.5866	0.118501	4.55855	0.755168	0.263137	67.1732	3.40375	10.8864	889.1	1049.63	8.64468e+11	2.78915	37.305	14.8994	1528.04	68.6867
518	0	0	0	0.458603	0.233324	46.4007	198.868	219.939	158.619	169.523	230.313	97632.2	91.2015	0.164972	62154	0.636614	99594	1913.81	124690	-2815.14	155.086	34.2242	0.634186	3.47917	3.33241	21.9307	0.466824	0.411266	0.992345	0.95315	-0.165973	0.86307	0.317673	43.3996	0.0144964	7.95556	0.806816	0.0626824	86.7992	5.27801	47.3277	568.661	1154.22	3.80619e+11	4.62446	289.464	4.08958	1643.63	190.415
521	1	0	0	0.43995	0.36904	66.032	178.929	190.79	200.831	129.653	218.314	408093	78.7198	0.233217	114085	0.279558	415093	1995.6	33504.2	-422.985	30.9049	7.39596	0.608657	1.12982	1.88271	6.10438	0.685044	0.666888	0.999056	0.987858	-0.222313	0.8327	0.426695	44.6063	0.088753	4.86538	0.819091	0.224332	89.2126	3.59971	9.57523	896.399	1017.25	1.59302e+12	2.92916	44.1148	27.8161	2247.75	54.9548
522	0	0	0	0.750357	0.570537	77.5529	135.93	177.589	202.04	159.678	202.042	489350	101.996	0.208671	143914	0.294092	501744	2183.47	185426	1577.94	70.0599	10.4408	0.737849	1.23056	1.92051	8.9083	0.705556	0.689016	0.999011	0.988699	-0.252046	0.86394	0.38279	46.5679	0.0983044	4.87521	0.894162	0.213528	93.1357	3.66491	20.1252	895.259	1009.07	1.92944e+12	3.01789	43.3632	25.6841	2588.26	63.5005
523	0	0	0	0.680748	0.631866	65.7855	104.113	130	128.129	101.415	139.32	288227	70.8746	0.295071	71512.4	0.248111	291000	1991.7	48565.7	-1199.09	42.4245	7.07117	0.711096	1.13603	1.89611	5.76399	0.693464	0.676403	0.99773	0.980952	-0.204687	0.799484	0.409726	44.5294	0.102399	4.5996	0.761455	0.20985	89.0587	3.42622	12.3739	827.155	956.608	1.04382e+12	2.74695	41.1534	20.8306	1194.03	65.3632
532	0	0	0	0.633363	0.339766	42.7826	125.918	123.911	145.691	164.624	189.71	88179.5	79.7516	0.17397	55070.9	0.624533	91006	1884.56	194027	-4005.24	171.624	31.3554	0.687083	3.24868	3.22297	20.6535	0.495136	0.444485	0.990356	0.949267	-0.185687	0.881723	0.319994	43.0049	0.0210298	7.63702	0.754572	0.0895858	86.0098	5.15473	50.7447	550.609	1133.17	3.45484e+11	4.48489	272.669	4.59884	1329.16	191.223
533	1	0	0	0.644538	0.48276	62.1438	128.726	189.066	194.258	134.737	200.731	283709	82.9688	0.189999	109896	0.387355	292840	1218.37	99186.6	835.97	62.5282	8.01777	0.770185	1.41565	2.20844	5.98709	0.622499	0.592221	0.998964	0.98467	-0.252273	0.901849	0.429554	34.7094	0.0409811	5.98641	0.881376	0.110479	69.4188	4.35238	17.6365	730.203	924.891	9.96429e+11	3.62722	78.7442	20.705	2429.74	77.9417
536	1	0	0	0.60719	0.469754	29.4713	62.7376	76.0263	109.124	65.7647	110.458	30542.6	38.0936	0.348336	13565.1	0.444137	31794	1678.54	82427.9	-1921.09	82.6336	20.7347	0.588997	2.12535	2.55163	16.152	0.635417	0.606386	0.997168	0.977205	-0.186323	0.815507	0.323995	40.7804	0.08728	5.58188	0.94964	0.210227	81.5608	3.98665	25.8421	981.315	1350.7	1.6103e+11	3.47666	78.7053	9.41313	2552.58	125.588
540	1	0	0	0.686673	0.596437	39.0003	65.3887	101.789	100.703	76.0592	106.16	41417.1	44.9007	0.210005	27566	0.66557	43091	1527.54	64866.1	-1836.12	84.5488	24.2112	0.548714	2.42865	2.74321	18.276	0.599466	0.565589	0.99152	0.959655	-0.174791	0.823934	0.329983	38.89	0.0634476	6.11892	0.658578	0.165216	77.78	4.26169	27.19	624.23	1077.11	1.63012e+11	3.80832	123.636	6.30687	1321.43	143.295
552	0	0	0	0.574749	0.49397	24.3018	49.1969	66.1891	67.082	59.4643	72.0069	15752.8	28.2758	0.412015	7375.8	0.468223	16044	1259	44264.5	-1434.46	82.8584	18.9853	0.618517	2.47023	2.8657	12.8011	0.547926	0.50526	0.99004	0.94977	-0.160611	0.807777	0.347719	35.2558	0.0418234	6.42959	0.670514	0.115925	70.5117	4.42782	25.4609	607.467	1058.07	5.92197e+10	3.88544	199.006	4.66848	1155.42	147.218
553	1	0	0	0.57142	0.495838	58.6298	118.244	111.946	145	125.925	177.395	232798	67.5669	0.227617	80401.6	0.345371	235410	1190.41	22753.5	-658.998	33.8229	4.70573	0.751997	0.904718	1.74285	3.87541	0.739199	0.724025	0.998783	0.986255	-0.255671	0.84227	0.349584	34.3967	0.14208	4.32176	0.841198	0.311558	68.7933	3.3145	9.63216	863.449	1006.37	8.96704e+11	2.7121	36.8988	16.5823	1761.26	61.0098
554	1	0	0	0.643263	0.569313	65.2566	114.623	146.687	153.681	119.281	165.23	145224	73.7329	0.190052	70302.7	0.484097	148204	1483.89	38936	-1144.53	73.3238	15.0981	0.653424	2.11201	2.70028	10.5665	0.567307	0.526048	0.994526	0.963373	-0.204722	0.878753	0.368373	38.3316	0.0273854	6.79114	0.73692	0.0900173	76.6633	4.71236	22.1055	543.515	916.263	4.73401e+11	4.01372	152.236	6.56105	1199.18	119.862
556	1	0	0	0.673964	0.45367	85.1354	187.659	263.765	210.661	180.278	268.367	892175	126.476	0.159513	280967	0.314923	910588	1904.94	88171.3	-985.633	65.1925	7.3915	0.793604	1.31467	2.10723	5.6334	0.643187	0.617085	0.999	0.985441	-0.266247	0.903884	0.428591	43.4797	0.0520639	5.73402	0.871512	0.130386	86.9595	4.22999	18.146	814.929	1003.26	3.38412e+12	3.48849	70.5723	16.9948	2173.74	79.7623
559	1	0	0	0.606107	0.477856	42.7689	89.5016	118.258	130.208	119.854	134.833	88036.4	54.2476	0.256479	37314.1	0.423849	89292	1995.96	36564.5	-1143.74	65.383	14.4559	0.628993	2.01679	2.62589	10.3354	0.590209	0.553038	0.995886	0.968855	-0.191065	0.846396	0.359967	44.5332	0.0493617	6.25726	0.69388	0.16781	89.0663	4.36853	19.9597	650.158	1028.7	3.25609e+11	3.78005	116.541	6.57011	1327.09	119.699
566	0	0	0	0.765059	0.490188	67.3509	137.398	197.568	188.6	185.348	220.041	319387	105.118	0.159437	141723	0.443734	322747	2234.37	1.58872e+06	-7385.79	238.432	21.7409	0.832579	2.45141	2.83203	15.6051	0.514505	0.465505	0.999432	0.987893	-0.202796	0.888817	0.399326	46.6925	0.0180142	7.26419	0.894209	0.0519229	93.3849	4.97112	65.0433	373.962	814.809	8.97029e+11	4.21346	158.816	23.0539	5089.65	154.285
567	0	0	0	0.378119	0.348516	44.9181	128.884	131.735	88.2383	127.318	132.019	57302.8	48.7335	0.288102	24949.1	0.435391	57776	1784.18	2.38922e+06	-28959.5	1053.75	33.4285	0.938251	3.52659	3.34419	20.5274	0.443043	0.383097	0.991021	0.948034	-0.273125	0.964296	0.326912	39.1025	0.00836841	8.78549	0.940869	0.0375796	78.2049	6.05176	271.794	-414.413	898.625	1.33183e+11	5.18822	893.436	1.90988	1075.93	449.991
570	1	1	0	0.23987	0.197049	34.7032	176.114	143.753	132.231	65.1153	172.69	65363.5	42.2446	0.320177	24508.5	0.374957	66034	1375.11	66009.6	-1949.55	96.1243	19.5564	0.652437	2.44628	2.84758	13.4778	0.550599	0.508762	0.991076	0.953341	-0.153179	0.791812	0.356793	36.8227	0.0481963	6.3823	0.707894	0.141656	73.6455	4.36251	28.9202	463.38	924.759	2.12495e+11	3.80647	176.9	5.35092	1069.58	150.847
576	1	0	0	0.707735	0.412337	41.7565	101.268	130.465	133.825	121.334	153.026	113685	71.6707	0.213978	53037.6	0.46653	116162	1571.11	323943	-6184.04	181.864	19.9792	0.800008	2.32357	2.76282	14.5001	0.571169	0.532289	0.994594	0.965328	-0.209768	0.878987	0.359663	39.123	0.0514959	6.57496	0.822598	0.170603	78.2461	4.5955	50.4607	557.389	1071.06	4.35117e+11	3.98349	125.403	6.91669	1556.45	168.664
577	1	0	0	0.664052	0.423276	45.8473	108.315	135.148	149.933	120.934	156.352	130006	71.927	0.193877	64012.9	0.492383	132022	1851.64	67796.2	-1501.75	85.3691	16.8446	0.664007	2.2584	2.7698	11.6574	0.541978	0.497739	0.999016	0.983539	-0.174148	0.840208	0.38587	42.8309	0.0309845	6.79517	0.7811	0.103275	85.6618	4.63323	25.5534	661.362	1048.77	4.89416e+11	3.99221	140.874	8.5247	3559.63	126.833
578	1	0	1	0.807634	0.699577	73.2588	104.719	191.416	184.978	112.539	193.083	338581	84.5744	0.270529	86838.4	0.256478	342440	1426.34	45843.3	-575.757	54.5806	8.73039	0.718605	1.379	2.13435	6.79901	0.651295	0.626732	0.998496	0.98296	-0.237013	0.868749	0.413383	37.6148	0.0616444	5.46472	0.818426	0.132116	75.2297	4.01398	15.8277	959.035	1152.47	1.47535e+12	3.3476	60.1556	12.5327	2206.81	79.076
581	1	1	0	0.868926	0.494239	114.403	231.473	273.6	242.405	241.133	275.32	821474	201.133	0.151418	280136	0.341016	826953	1885.7	299839	-760.269	152.806	21.7423	0.746613	2.41462	2.81715	15.8179	0.547506	0.505361	0.999196	0.985931	-0.252243	0.932288	0.377706	43.0453	0.0270037	7.28249	0.877821	0.103854	86.0907	5.08729	43.637	464.275	995.065	2.63683e+12	4.39194	129.265	11.421	4407.87	149.315
582	0	0	0	0.478193	0.303108	33.2519	109.703	104.403	118.406	104.547	125.256	51016.8	52.4593	0.264584	25141.8	0.492814	51728	1524.38	124761	-3025.53	151.151	23.44	0.726797	2.95234	3.13367	14.5684	0.479721	0.424976	0.992379	0.951988	-0.175416	0.866011	0.343985	38.6316	0.0180082	7.60018	0.75126	0.0671851	77.2631	5.09756	43.6477	334.383	881.978	1.50461e+11	4.40547	241.747	4.32727	1186.31	175.365
588	1	1	1	0.835465	0.709632	66.5265	93.748	132.823	154.175	132.639	160.131	264976	78.3231	0.242997	82102.1	0.309848	268895	2147.89	78978.9	-1873.28	79.5315	11.7626	0.732305	1.83779	2.49289	8.33632	0.563546	0.523605	0.998167	0.978388	-0.179228	0.822833	0.430429	46.162	0.0460868	6.09342	0.786492	0.106526	92.324	4.21157	22.8235	889.906	1218.01	1.20674e+12	3.62223	68.0456	9.99794	2117.25	110.789
593	1	0	0	0.728237	0.580672	59.4985	102.465	173.159	171.686	110.073	179.591	132029	74.6188	0.186111	67374.1	0.510297	134516	1295.7	122386	-2474.25	120.094	18.3721	0.730669	2.282	2.77092	13.0927	0.568454	0.527759	0.995149	0.966218	-0.242061	0.919042	0.352329	35.6405	0.0307203	6.98784	0.815131	0.116993	71.281	4.91963	34.6165	549.953	1017.81	4.65773e+11	4.25108	129.691	6.4111	1616.79	141.078
594	1	1	1	0.450424	0.273594	11.777	43.0456	33.3017	48.1041	32.6497	67.0149	3336.29	19.3888	0.353111	3057.85	0.91654	3448	787.876	129395	-2900.25	202.327	36.1655	0.695161	4.18585	3.5842	17.9071	0.367222	0.292242	0.980331	0.914775	-0.157858	0.860585	0.269036	27.3153	0.00851667	8.32351	0.717468	0.0413329	54.6305	5.40253	59.6231	196.54	833.325	8.71652e+09	4.76919	396.422	2.49014	1027.56	210.492
595	1	1	1	0.773461	0.594976	73.5001	123.535	186.024	199.09	151.083	223.466	352341	95.5491	0.165942	145379	0.41261	357960	1938.71	474862	-8026.59	256.198	17.0171	0.874735	2.21123	2.73992	12.0305	0.558111	0.516133	0.997599	0.975513	-0.261413	0.935583	0.37516	43.3464	0.0326957	7.16429	0.887386	0.103183	86.6927	5.06904	68.3037	413.619	989.874	1.20665e+12	4.33243	143.761	5.93931	2019.8	183.895
596	1	1	1	0.767282	0.424768	52.0277	122.485	177.079	193.238	118.474	194.63	291475	93.9805	0.227963	93258.2	0.319953	295172	2104.78	70965.7	-222.271	42.5827	8.97261	0.639872	1.76628	2.42649	5.78679	0.521911	0.468476	0.999153	0.983464	-0.105522	0.664096	0.433575	45.7861	0.0312896	5.99999	0.864786	0.0700927	91.5723	3.95182	12.8888	1058.43	1223.22	1.35617e+12	3.37551	72.7571	26.8653	2836.63	68.9455
597	1	1	0	0.653339	0.515196	57.048	110.731	150.213	159.201	125.324	176.536	172999	72.3447	0.206962	72547.7	0.419352	175379	1371.08	49935.9	-902.486	93.3874	13.7203	0.73961	2.15986	2.74773	8.97796	0.526927	0.4782	0.995659	0.964571	-0.213334	0.896005	0.392599	36.7579	0.0259489	7.09514	0.843788	0.0982918	73.5158	4.88225	26.7769	383.638	799.468	4.80158e+11	4.20466	140.698	5.2304	1227.68	127.916
599	1	1	1	0.695966	0.584128	49.9828	85.5683	160.312	152.03	99.6243	167.696	100100	59.5526	0.227295	45868.6	0.45823	102011	1406.08	86104.6	-1598.72	114.703	23.6634	0.649894	2.73884	3.00048	16.0676	0.512992	0.465356	0.993389	0.958541	-0.167453	0.840256	0.365019	37.1925	0.0356781	7.04977	0.763676	0.12238	74.385	4.73899	34.5916	448.06	920.018	3.24234e+11	4.20272	154.952	5.18668	1412.4	153.393
600	1	1	1	0.55272	0.419168	71.1482	169.737	229.002	273.659	148.95	299.323	584344	93.8168	0.191526	176483	0.302019	589246	1985.87	318406	-5816.58	154.147	8.70995	0.892277	1.60769	2.33309	6.07741	0.573935	0.535274	0.998846	0.98236	-0.229548	0.887233	0.448639	44.1532	0.0345054	6.22537	0.909567	0.0796369	88.3064	4.41922	40.7142	440.077	757.767	1.60608e+12	3.66935	82.5551	10.8525	1904.32	120.258
602	1	0	0	0.69204	0.492429	55.2511	112.201	143.171	141.089	126.621	151.766	87417	77.6479	0.156353	60922.1	0.696914	89775	2010.56	72545.6	-961.812	64.0641	14.2272	0.628883	1.97452	2.57766	10.2571	0.557667	0.516421	0.998638	0.981687	-0.176794	0.833892	0.418193	44.7	0.0307344	6.52274	0.726108	0.088137	89.4	4.48339	19.5728	633.057	877.972	2.84422e+11	3.8156	93.7732	13.9257	2481.8	94.5926
605	1	1	0	0.509134	0.469045	29.4848	62.8613	69.2604	77.3369	55.0727	83.8928	17388.5	32.0049	0.3207	10121.1	0.582056	17840	944.945	46276.6	-1277.33	90.4799	20.944	0.616436	2.67495	3.01313	13.7042	0.520497	0.471146	0.990816	0.949814	-0.152974	0.808966	0.329435	30.4553	0.0492778	6.75379	0.691182	0.166275	60.9107	4.53186	27.856	414.038	856.443	5.32021e+10	4.06721	190.819	4.2085	1218.35	147.833
607	0	0	0	0.525358	0.305619	20.2402	66.2269	75.71	85.3288	37.7359	87.0919	12817.6	34.7928	0.281326	9414.85	0.734524	13324	828.076	38852.3	-958.768	68.7491	13.033	0.674057	2.11363	2.69162	8.47193	0.526574	0.478653	0.996	0.965806	-0.192753	0.865346	0.406615	28.5328	0.0193476	6.88827	0.719691	0.0529438	57.0657	4.70674	20.4455	572.857	893.145	4.15661e+10	4.03297	129.211	7.27191	1600.28	105.536
612	1	1	1	0.583145	0.513219	36.9785	72.052	59.6406	101.4	63.5295	109.709	62753.6	42.0168	0.505646	15103	0.240672	63051	1204.39	42907.9	-1144.39	54.0232	11.6	0.631129	1.74487	2.40178	8.48641	0.591982	0.558435	0.996107	0.970491	-0.148359	0.746099	0.427463	34.5509	0.0676891	5.48688	0.721073	0.143804	69.1019	3.7807	16.4058	496.781	760.956	1.77959e+11	3.23184	50.6197	10.8766	1233.39	91.8014
613	0	0	1	0.716397	0.623844	70.0869	112.347	160.066	199.752	132.004	204.279	290699	80.4848	0.224487	94534.1	0.325196	296741	1471.72	70837.6	-1789.49	74.8326	10.5623	0.743927	1.70403	2.39479	7.61265	0.590586	0.556407	0.997269	0.974492	-0.181244	0.814478	0.429038	38.1527	0.0544157	5.77848	0.819315	0.135658	76.3053	4.05328	21.3487	464.665	791.706	8.55326e+11	3.44618	66.7178	9.56168	1407.31	107.925
615	1	1	1	0.767888	0.622936	44.0911	70.7795	88.7525	110.639	94.414	118.697	61932.5	54.3507	0.3128	24200.8	0.39076	62405	1115.01	58895.5	-1792.83	95.6353	17.2565	0.687857	2.4126	2.86333	11.3268	0.528343	0.481916	0.994142	0.959621	-0.154341	0.801874	0.370195	33.0965	0.0388273	6.59452	0.732633	0.113207	66.193	4.47104	28.223	402.5	846.949	1.84579e+11	3.85179	164.276	5.15618	1332.29	143.264
[truncated: 2,101 more columns]
